# Supplementary material for: Mechanism of Exosomes Involved in Osteoimmunity Promoting Osseointegration Around Titanium Implants With Small-Scale Topography
Source: Front Bioeng Biotechnol. 2021 Jul 15;9:682384. doi: 10.3389/fbioe.2021.682384 (PMC8320438; doi:10.3389/fbioe.2021.682384)
Supplement: Supplementary file 3 [file Table_1.XLSX]

## Sheet: Sheet8
Quantification
	BE [eV]	FWHM [eV]	RSF	Atomic conc. [%]	Error [%]	Mass conc. [%]	Error [%]
Al 2p	73.24	0	0.19	1.55	0.51	2.65	0.87
N 1s	399.59	0	0.48	2.4	0.28	2.13	0.25
O 1s	528.99	0	0.78	29.64	0.47	30.1	0.53
Ti 2p	457.69	0	2	6.36	0.21	19.34	0.57
C 1s	284.59	0	0.28	60.05	0.58	45.78	0.65

## Sheet: Al 2p
20200923/shan da/1: 1/Al 2p
Binding energy (eV)	Counts per second	Trans Fn
88.3914	7267.78	4.27337
88.3414	7254.44	4.27363
88.2914	7235.56	4.27389
88.2414	7180	4.27415
88.1914	7171.11	4.27441
88.1414	7156.67	4.27467
88.0914	7137.78	4.27493
88.0414	7081.11	4.27519
87.9914	7117.78	4.27545
87.9414	7064.44	4.27571
87.8914	6991.11	4.27597
87.8414	6853.33	4.27623
87.7914	6851.11	4.27649
87.7414	6982.22	4.27675
87.6914	7001.11	4.27701
87.6414	6943.33	4.27727
87.5914	6657.78	4.27753
87.5414	6671.11	4.27779
87.4914	6906.67	4.27805
87.4414	6632.22	4.27831
87.3914	6785.56	4.27857
87.3414	6640	4.27883
87.2914	6711.11	4.27909
87.2414	6614.44	4.27935
87.1914	6720	4.27961
87.1414	6644.44	4.27987
87.0914	6636.67	4.28013
87.0414	6523.33	4.28039
86.9914	6441.11	4.28065
86.9414	6442.22	4.28091
86.8914	6387.78	4.28117
86.8414	6448.89	4.28143
86.7914	6381.11	4.28169
86.7414	6354.44	4.28195
86.6914	6215.56	4.28221
86.6414	6345.56	4.28247
86.5914	6253.33	4.28273
86.5414	6370	4.28299
86.4914	6372.22	4.28325
86.4414	6331.11	4.28351
86.3914	6326.67	4.28377
86.3414	6347.78	4.28403
86.2914	6334.44	4.28429
86.2414	6275.56	4.28455
86.1914	6131.11	4.28481
86.1414	6272.22	4.28507
86.0914	6208.89	4.28533
86.0414	6228.89	4.28559
85.9914	6272.22	4.28585
85.9414	6265.56	4.28611
85.8914	6246.67	4.28637
85.8414	6118.89	4.28663
85.7914	6288.89	4.28689
85.7414	6255.56	4.28715
85.6914	6192.22	4.28741
85.6414	6065.56	4.28767
85.5914	6143.33	4.28793
85.5414	6057.78	4.28819
85.4914	6141.11	4.28845
85.4414	6154.44	4.28871
85.3914	6180	4.28897
85.3414	6245.56	4.28923
85.2914	6171.11	4.28949
85.2414	6214.44	4.28975
85.1914	6142.22	4.29001
85.1414	6085.56	4.29027
85.0914	6144.44	4.29053
85.0414	6108.89	4.29079
84.9914	6171.11	4.29105
84.9414	6100	4.29131
84.8914	6145.56	4.29157
84.8414	6103.33	4.29183
84.7914	6123.33	4.29209
84.7414	6226.67	4.29235
84.6914	6136.67	4.29261
84.6414	6118.89	4.29287
84.5914	6188.89	4.29313
84.5414	6101.11	4.29339
84.4914	6173.33	4.29365
84.4414	6153.33	4.29391
84.3914	6076.67	4.29417
84.3414	6047.78	4.29443
84.2914	6000	4.29469
84.2414	6025.56	4.29495
84.1914	6080	4.29521
84.1414	6127.78	4.29547
84.0914	6013.33	4.29573
84.0414	5907.78	4.29599
83.9914	6071.11	4.29625
83.9414	6075.56	4.29651
83.8914	6095.56	4.29677
83.8414	6044.44	4.29703
83.7914	6101.11	4.29729
83.7414	6011.11	4.29755
83.6914	6170	4.29781
83.6414	6112.22	4.29807
83.5914	5975.56	4.29833
83.5414	6008.89	4.29859
83.4914	6128.89	4.29885
83.4414	6021.11	4.29911
83.3914	6024.44	4.29937
83.3414	6182.22	4.29963
83.2914	6110	4.29989
83.2414	6057.78	4.30015
83.1914	5940	4.30041
83.1414	6067.78	4.30067
83.0914	5988.89	4.30093
83.0414	5904.44	4.30119
82.9914	5955.56	4.30145
82.9414	6023.33	4.30171
82.8914	6043.33	4.30197
82.8414	6147.78	4.30223
82.7914	5933.33	4.30249
82.7414	6027.78	4.30275
82.6914	5973.33	4.30301
82.6414	5842.22	4.30327
82.5914	5858.89	4.30353
82.5414	5915.56	4.30379
82.4914	5890	4.30405
82.4414	6028.89	4.30431
82.3914	5900	4.30457
82.3414	6114.44	4.30483
82.2914	6005.56	4.30509
82.2414	5883.33	4.30535
82.1914	5828.89	4.30561
82.1414	5962.22	4.30587
82.0914	5895.56	4.30613
82.0414	5874.44	4.30639
81.9914	5924.44	4.30665
81.9414	5872.22	4.30691
81.8914	5887.78	4.30717
81.8414	5893.33	4.30743
81.7914	5791.11	4.30769
81.7414	5882.22	4.30795
81.6914	5895.56	4.30821
81.6414	6002.22	4.30847
81.5914	5807.78	4.30873
81.5414	5921.11	4.30899
81.4914	5887.78	4.30925
81.4414	5916.67	4.30951
81.3914	5777.78	4.30977
81.3414	5822.22	4.31003
81.2914	5917.78	4.31029
81.2414	5892.22	4.31055
81.1914	5873.33	4.31081
81.1414	5992.22	4.31107
81.0914	5960	4.31133
81.0414	5923.33	4.31159
80.9914	5897.78	4.31185
80.9414	5812.22	4.31211
80.8914	5950	4.31237
80.8414	5830	4.31263
80.7914	5907.78	4.31289
80.7414	5863.33	4.31315
80.6914	5838.89	4.31341
80.6414	5854.44	4.31367
80.5914	5798.89	4.31393
80.5414	5910	4.31419
80.4914	5914.44	4.31445
80.4414	5952.22	4.31471
80.3914	5981.11	4.31497
80.3414	5831.11	4.31523
80.2914	5764.44	4.31549
80.2414	5682.22	4.31575
80.1914	5840	4.31601
80.1414	5820	4.31627
80.0914	5876.67	4.31653
80.0414	5876.67	4.31679
79.9914	5876.67	4.31705
79.9414	5823.33	4.31731
79.8914	5806.67	4.31757
79.8414	5733.33	4.31783
79.7914	5803.33	4.31809
79.7414	5753.33	4.31835
79.6914	5713.33	4.31861
79.6414	5741.11	4.31887
79.5914	5746.67	4.31913
79.5414	5808.89	4.31939
79.4914	5803.33	4.31965
79.4414	5836.67	4.31991
79.3914	5774.44	4.32017
79.3414	5794.44	4.32043
79.2914	5731.11	4.32069
79.2414	5806.67	4.32095
79.1914	5682.22	4.32121
79.1414	5676.67	4.32147
79.0914	5753.33	4.32173
79.0414	5820	4.32199
78.9914	5733.33	4.32225
78.9414	5732.22	4.32251
78.8914	5714.44	4.32277
78.8414	5645.56	4.32303
78.7914	5710	4.32329
78.7414	5695.56	4.32355
78.6914	5737.78	4.32381
78.6414	5707.78	4.32407
78.5914	5643.33	4.32433
78.5414	5696.67	4.32459
78.4914	5684.44	4.32485
78.4414	5756.67	4.32511
78.3914	5702.22	4.32537
78.3414	5592.22	4.32563
78.2914	5603.33	4.32589
78.2414	5627.78	4.32615
78.1914	5615.56	4.32641
78.1414	5662.22	4.32667
78.0914	5777.78	4.32693
78.0414	5642.22	4.32719
77.9914	5688.89	4.32745
77.9414	5736.67	4.32771
77.8914	5685.56	4.32797
77.8414	5681.11	4.32823
77.7914	5672.22	4.32849
77.7414	5706.67	4.32875
77.6914	5668.89	4.32901
77.6414	5513.33	4.32927
77.5914	5676.67	4.32953
77.5414	5640	4.32979
77.4914	5520	4.33005
77.4414	5521.11	4.33031
77.3914	5572.22	4.33057
77.3414	5552.22	4.33083
77.2914	5622.22	4.33109
77.2414	5644.44	4.33135
77.1914	5684.44	4.33161
77.1414	5523.33	4.33187
77.0914	5585.56	4.33213
77.0414	5584.44	4.33239
76.9914	5510	4.33265
76.9414	5596.67	4.33291
76.8914	5554.44	4.33317
76.8414	5595.56	4.33343
76.7914	5484.44	4.33369
76.7414	5678.89	4.33395
76.6914	5694.44	4.33421
76.6414	5567.78	4.33447
76.5914	5542.22	4.33473
76.5414	5565.56	4.33499
76.4914	5506.67	4.33525
76.4414	5580	4.33551
76.3914	5615.56	4.33577
76.3414	5533.33	4.33603
76.2914	5472.22	4.33629
76.2414	5547.78	4.33655
76.1914	5457.78	4.33681
76.1414	5541.11	4.33707
76.0914	5527.78	4.33733
76.0414	5486.67	4.33759
75.9914	5531.11	4.33785
75.9414	5527.78	4.33811
75.8914	5514.44	4.33837
75.8414	5596.67	4.33863
75.7914	5525.56	4.33889
75.7414	5444.44	4.33915
75.6914	5496.67	4.33941
75.6414	5632.22	4.33967
75.5914	5645.56	4.33993
75.5414	5621.11	4.34019
75.4914	5571.11	4.34045
75.4414	5556.67	4.34071
75.3914	5568.89	4.34097
75.3414	5562.22	4.34123
75.2914	5634.44	4.34149
75.2414	5583.33	4.34175
75.1914	5536.67	4.34201
75.1414	5540	4.34227
75.0914	5580	4.34253
75.0414	5450	4.34279
74.9914	5405.56	4.34305
74.9414	5588.89	4.34331
74.8914	5543.33	4.34357
74.8414	5614.44	4.34383
74.7914	5507.78	4.34409
74.7414	5671.11	4.34435
74.6914	5632.22	4.34461
74.6414	5552.22	4.34487
74.5914	5558.89	4.34513
74.5414	5560	4.34539
74.4914	5643.33	4.34565
74.4414	5786.67	4.34591
74.3914	5714.44	4.34617
74.3414	5686.67	4.34643
74.2914	5743.33	4.34669
74.2414	5788.89	4.34695
74.1914	5815.56	4.34721
74.1414	5643.33	4.34747
74.0914	5702.22	4.34773
74.0414	5882.22	4.34799
73.9914	5770	4.34825
73.9414	5908.89	4.34851
73.8914	5805.56	4.34877
73.8414	5878.89	4.34903
73.7914	6035.56	4.34929
73.7414	6037.78	4.34955
73.6914	6042.22	4.34981
73.6414	6078.89	4.35007
73.5914	6178.89	4.35033
73.5414	6264.44	4.35059
73.4914	6286.67	4.35085
73.4414	6467.78	4.35111
73.3914	6207.78	4.35137
73.3414	6302.22	4.35163
73.2914	6291.11	4.35189
73.2414	6570	4.35215
73.1914	6430	4.35241
73.1414	6401.11	4.35267
73.0914	6458.89	4.35293
73.0414	6448.89	4.35319
72.9914	6470	4.35345
72.9414	6428.89	4.35371
72.8914	6306.67	4.35397
72.8414	6222.22	4.35423
72.7914	6261.11	4.35449
72.7414	6315.56	4.35475
72.6914	6201.11	4.35501
72.6414	6014.44	4.35527
72.5914	5943.33	4.35553
72.5414	5860	4.35579
72.4914	5807.78	4.35605
72.4414	5748.89	4.35631
72.3914	5698.89	4.35657
72.3414	5597.78	4.35683
72.2914	5504.44	4.35709
72.2414	5526.67	4.35735
72.1914	5500	4.35761
72.1414	5396.67	4.35787
72.0914	5377.78	4.35813
72.0414	5365.56	4.35839
71.9914	5244.44	4.35865
71.9414	5254.44	4.35891
71.8914	5291.11	4.35917
71.8414	5225.56	4.35943
71.7914	5198.89	4.35969
71.7414	5206.67	4.35995
71.6914	5051.11	4.36021
71.6414	5073.33	4.36047
71.5914	5171.11	4.36073
71.5414	5165.56	4.36099
71.4914	5213.33	4.36125
71.4414	5151.11	4.36151
71.3914	5146.67	4.36177
71.3414	5172.22	4.36203
71.2914	5055.56	4.36229
71.2414	5112.22	4.36255
71.1914	5094.44	4.36281
71.1414	5070	4.36307
71.0914	5168.89	4.36333
71.0414	5242.22	4.36359
70.9914	5287.78	4.36385
70.9414	5025.56	4.36411
70.8914	5213.33	4.36437
70.8414	5180	4.36463
70.7914	5252.22	4.36489
70.7414	5386.67	4.36515
70.6914	5256.67	4.36541
70.6414	5355.56	4.36567
70.5914	5301.11	4.36593
70.5414	5281.11	4.36619
70.4914	5256.67	4.36645
70.4414	5320	4.36671
70.3914	5160	4.36697
70.3414	5214.44	4.36723
70.2914	5161.11	4.36749
70.2414	5174.44	4.36775
70.1914	5183.33	4.36801
70.1414	5136.67	4.36827
70.0914	5058.89	4.36853
70.0414	4958.89	4.36879
69.9914	5078.89	4.36905
69.9414	5015.56	4.36931
69.8914	5163.33	4.36957
69.8414	5001.11	4.36983
69.7914	5026.67	4.37009
69.7414	5065.56	4.37035
69.6914	4978.89	4.37061
69.6414	5023.33	4.37087
69.5914	4900	4.37113
69.5414	4962.22	4.37139
69.4914	4975.56	4.37165
69.4414	5026.67	4.37191
69.3914	5015.56	4.37217
69.3414	4924.44	4.37243
69.2914	4935.56	4.37269
69.2414	5018.89	4.37295
69.1914	4985.56	4.37321
69.1414	4933.33	4.37347
69.0914	4947.78	4.37373
69.0414	4974.44	4.37399
68.9914	4894.44	4.37425
68.9414	5028.89	4.37451
68.8914	4905.56	4.37477
68.8414	4958.89	4.37503
68.7914	4911.11	4.37529
68.7414	4902.22	4.37555
68.6914	4865.56	4.37581
68.6414	4881.11	4.37607
68.5914	4946.67	4.37633
68.5414	5002.22	4.37659
68.4914	4926.67	4.37685
68.4414	4844.44	4.37711
68.3914	4876.67	4.37737
68.3414	5094.44	4.37763
68.2914	4984.44	4.37789
68.2414	4974.44	4.37815
68.1914	4985.56	4.37841
68.1414	4951.11	4.37867
68.0914	4946.67	4.37893
68.0414	4862.22	4.37919
67.9914	4992.22	4.37945
67.9414	4922.22	4.37971
67.8914	4940	4.37997
67.8414	4804.44	4.38023
67.7914	4963.33	4.38049
67.7414	4918.89	4.38075
67.6914	4960	4.38101
67.6414	5001.11	4.38127
67.5914	4962.22	4.38153
67.5414	5036.67	4.38179
67.4914	5011.11	4.38205
67.4414	4945.56	4.38231
67.3914	4916.67	4.38257
67.3414	4932.22	4.38283
67.2914	5017.78	4.38309
67.2414	4884.44	4.38335
67.1914	4884.44	4.38361
67.1414	4914.44	4.38387
67.0914	4868.89	4.38413
67.0414	4996.67	4.38439
66.9914	5032.22	4.38465
66.9414	5036.67	4.38491
66.8914	5018.89	4.38517
66.8414	4873.33	4.38543
66.7914	4882.22	4.38569
66.7414	4785.56	4.38595
66.6914	4998.89	4.38621
66.6414	4857.78	4.38647
66.5914	4972.22	4.38673
66.5414	4972.22	4.38699
66.4914	4903.33	4.38725
66.4414	4832.22	4.38751
66.3914	4868.89	4.38777
66.3414	4862.22	4.38803
66.2914	4918.89	4.38829
66.2414	4934.44	4.38855
66.1914	4927.78	4.38881
66.1414	4983.33	4.38907
66.0914	5105.56	4.38933
66.0414	4912.22	4.38959
65.9914	4977.78	4.38985
65.9414	5054.44	4.39011
65.8914	5016.67	4.39037
65.8414	4887.78	4.39063
65.7914	4988.89	4.39089
65.7414	4941.11	4.39115
65.6914	4936.67	4.39141
65.6414	4850	4.39167
65.5914	4887.78	4.39193
65.5414	5054.44	4.39219
65.4914	4963.33	4.39245
65.4414	5017.78	4.39271
65.3914	4954.44	4.39297

## Sheet: N 1s
20200923/shan da/1: 1/N 1s
Binding energy (eV)	Counts per second	Trans Fn
408.391	7387.78	3.22631
408.341	7238.89	3.22639
408.291	7347.78	3.22648
408.241	7317.78	3.22656
408.191	7202.22	3.22665
408.141	7398.89	3.22673
408.091	7360	3.22682
408.041	7401.11	3.2269
407.991	7488.89	3.22699
407.941	7464.44	3.22707
407.891	7338.89	3.22716
407.841	7287.78	3.22724
407.791	7192.22	3.22733
407.741	7346.67	3.22741
407.691	7354.44	3.2275
407.641	7201.11	3.22758
407.591	7302.22	3.22767
407.541	7262.22	3.22775
407.491	7281.11	3.22784
407.441	7234.44	3.22792
407.391	7215.56	3.22801
407.341	7403.33	3.22809
407.291	7280	3.22818
407.241	7206.67	3.22826
407.191	7184.44	3.22835
407.141	7460	3.22843
407.091	7406.67	3.22852
407.041	7402.22	3.2286
406.991	7308.89	3.22869
406.941	7357.78	3.22877
406.891	7364.44	3.22886
406.841	7267.78	3.22894
406.791	7410	3.22903
406.741	7481.11	3.22911
406.691	7360	3.2292
406.641	7165.56	3.22928
406.591	7253.33	3.22937
406.541	7348.89	3.22945
406.491	7378.89	3.22954
406.441	7336.67	3.22962
406.391	7295.56	3.22971
406.341	7236.67	3.22979
406.291	7390	3.22988
406.241	7371.11	3.22996
406.191	7237.78	3.23005
406.141	7362.22	3.23013
406.091	7381.11	3.23022
406.041	7378.89	3.2303
405.991	7297.78	3.23039
405.941	7257.78	3.23047
405.891	7265.56	3.23055
405.841	7313.33	3.23064
405.791	7357.78	3.23072
405.741	7363.33	3.23081
405.691	7550	3.23089
405.641	7252.22	3.23098
405.591	7320	3.23106
405.541	7217.78	3.23115
405.491	7326.67	3.23123
405.441	7235.56	3.23132
405.391	7362.22	3.2314
405.341	7344.44	3.23149
405.291	7124.44	3.23157
405.241	7190	3.23166
405.191	7201.11	3.23174
405.141	7316.67	3.23183
405.091	7341.11	3.23191
405.041	7281.11	3.232
404.991	7294.44	3.23208
404.941	7313.33	3.23217
404.891	7231.11	3.23225
404.841	7170	3.23234
404.791	7295.56	3.23242
404.741	7321.11	3.23251
404.691	7196.67	3.23259
404.641	7248.89	3.23268
404.591	7355.56	3.23276
404.541	7410	3.23285
404.491	7206.67	3.23293
404.441	7284.44	3.23302
404.391	7222.22	3.2331
404.341	7311.11	3.23319
404.291	7345.56	3.23327
404.241	7230	3.23336
404.191	7307.78	3.23344
404.141	7216.67	3.23353
404.091	7352.22	3.23361
404.041	7318.89	3.2337
403.991	7178.89	3.23378
403.941	7320	3.23387
403.891	7343.33	3.23395
403.841	7328.89	3.23404
403.791	7360	3.23412
403.741	7407.78	3.23421
403.691	7353.33	3.23429
403.641	7427.78	3.23438
403.591	7360	3.23446
403.541	7325.56	3.23455
403.491	7320	3.23463
403.441	7356.67	3.23472
403.391	7382.22	3.2348
403.341	7266.67	3.23489
403.291	7222.22	3.23497
403.241	7262.22	3.23506
403.191	7370	3.23514
403.141	7341.11	3.23523
403.091	7446.67	3.23531
403.041	7273.33	3.2354
402.991	7325.56	3.23548
402.941	7392.22	3.23557
402.891	7553.33	3.23565
402.841	7467.78	3.23574
402.791	7348.89	3.23582
402.741	7318.89	3.23591
402.691	7307.78	3.23599
402.641	7405.56	3.23608
402.591	7413.33	3.23616
402.541	7457.78	3.23625
402.491	7405.56	3.23633
402.441	7592.22	3.23642
402.391	7408.89	3.2365
402.341	7333.33	3.23659
402.291	7344.44	3.23667
402.241	7350	3.23676
402.191	7284.44	3.23684
402.141	7413.33	3.23693
402.091	7518.89	3.23701
402.041	7633.33	3.23709
401.991	7516.67	3.23718
401.941	7413.33	3.23726
401.891	7383.33	3.23735
401.841	7384.44	3.23743
401.791	7454.44	3.23752
401.741	7531.11	3.2376
401.691	7665.56	3.23769
401.641	7651.11	3.23777
401.591	7512.22	3.23786
401.541	7510	3.23794
401.491	7502.22	3.23803
401.441	7616.67	3.23811
401.391	7594.44	3.2382
401.341	7576.67	3.23828
401.291	7595.56	3.23837
401.241	7614.44	3.23845
401.191	7775.56	3.23854
401.141	7876.67	3.23862
401.091	7852.22	3.23871
401.041	7665.56	3.23879
400.991	7798.89	3.23888
400.941	8085.56	3.23896
400.891	8126.67	3.23905
400.841	8103.33	3.23913
400.791	8321.11	3.23922
400.741	8394.44	3.2393
400.691	8347.78	3.23939
400.641	8620	3.23947
400.591	8686.67	3.23956
400.541	8961.11	3.23964
400.491	9147.78	3.23973
400.441	9155.56	3.23981
400.391	9454.44	3.2399
400.341	9566.67	3.23998
400.291	9914.44	3.24007
400.241	10157.8	3.24015
400.191	10325.6	3.24024
400.141	10617.8	3.24032
400.091	10751.1	3.24041
400.041	10943.3	3.24049
399.991	11064.4	3.24058
399.941	11298.9	3.24066
399.891	11576.7	3.24075
399.841	11611.1	3.24083
399.791	11645.6	3.24092
399.741	11704.4	3.241
399.691	12036.7	3.24109
399.641	11951.1	3.24117
399.591	12055.6	3.24126
399.541	11825.6	3.24134
399.491	11798.9	3.24143
399.441	11711.1	3.24151
399.391	11714.4	3.2416
399.341	11460	3.24168
399.291	11478.9	3.24177
399.241	11347.8	3.24185
399.191	11331.1	3.24194
399.141	11060	3.24202
399.091	10801.1	3.24211
399.041	10516.7	3.24219
398.991	10333.3	3.24228
398.941	10086.7	3.24236
398.891	9864.44	3.24245
398.841	9647.78	3.24253
398.791	9597.78	3.24262
398.741	9371.11	3.2427
398.691	9208.89	3.24279
398.641	9011.11	3.24287
398.591	8910	3.24296
398.541	8808.89	3.24304
398.491	8756.67	3.24313
398.441	8511.11	3.24321
398.391	8495.56	3.2433
398.341	8391.11	3.24338
398.291	8400	3.24347
398.241	8275.56	3.24355
398.191	8195.56	3.24363
398.141	8195.56	3.24372
398.091	8154.44	3.2438
398.041	7995.56	3.24389
397.991	7897.78	3.24397
397.941	7828.89	3.24406
397.891	7795.56	3.24414
397.841	7876.67	3.24423
397.791	7784.44	3.24431
397.741	7838.89	3.2444
397.691	7695.56	3.24448
397.641	7737.78	3.24457
397.591	7771.11	3.24465
397.541	7585.56	3.24474
397.491	7535.56	3.24482
397.441	7696.67	3.24491
397.391	7638.89	3.24499
397.341	7681.11	3.24508
397.291	7675.56	3.24516
397.241	7510	3.24525
397.191	7621.11	3.24533
397.141	7568.89	3.24542
397.091	7520	3.2455
397.041	7425.56	3.24559
396.991	7418.89	3.24567
396.941	7428.89	3.24576
396.891	7458.89	3.24584
396.841	7270	3.24593
396.791	7384.44	3.24601
396.741	7385.56	3.2461
396.691	7427.78	3.24618
396.641	7363.33	3.24627
396.591	7268.89	3.24635
396.541	7477.78	3.24644
396.491	7490	3.24652
396.441	7318.89	3.24661
396.391	7314.44	3.24669
396.341	7337.78	3.24678
396.291	7415.56	3.24686
396.241	7406.67	3.24695
396.191	7334.44	3.24703
396.141	7412.22	3.24712
396.091	7608.89	3.2472
396.041	7483.33	3.24729
395.991	7298.89	3.24737
395.941	7543.33	3.24746
395.891	7433.33	3.24754
395.841	7335.56	3.24763
395.791	7352.22	3.24771
395.741	7362.22	3.2478
395.691	7485.56	3.24788
395.641	7474.44	3.24797
395.591	7420	3.24805
395.541	7314.44	3.24814
395.491	7401.11	3.24822
395.441	7297.78	3.24831
395.391	7395.56	3.24839
395.341	7448.89	3.24848
395.291	7272.22	3.24856
395.241	7368.89	3.24865
395.191	7396.67	3.24873
395.141	7344.44	3.24882
395.091	7323.33	3.2489
395.041	7551.11	3.24899
394.991	7486.67	3.24907
394.941	7420	3.24916
394.891	7515.56	3.24924
394.841	7490	3.24933
394.791	7461.11	3.24941
394.741	7445.56	3.2495
394.691	7424.44	3.24958
394.641	7426.67	3.24967
394.591	7328.89	3.24975
394.541	7378.89	3.24984
394.491	7375.56	3.24992
394.441	7466.67	3.25
394.391	7533.33	3.25009
394.341	7527.78	3.25017
394.291	7534.44	3.25026
394.241	7476.67	3.25034
394.191	7435.56	3.25043
394.141	7418.89	3.25051
394.091	7453.33	3.2506
394.041	7497.78	3.25068
393.991	7445.56	3.25077
393.941	7440	3.25085
393.891	7431.11	3.25094
393.841	7397.78	3.25102
393.791	7340	3.25111
393.741	7463.33	3.25119
393.691	7398.89	3.25128
393.641	7337.78	3.25136
393.591	7317.78	3.25145
393.541	7376.67	3.25153
393.491	7564.44	3.25162
393.441	7355.56	3.2517
393.391	7403.33	3.25179
393.341	7464.44	3.25187
393.291	7382.22	3.25196
393.241	7320	3.25204
393.191	7436.67	3.25213
393.141	7391.11	3.25221
393.091	7361.11	3.2523
393.041	7313.33	3.25238
392.991	7417.78	3.25247
392.941	7463.33	3.25255
392.891	7414.44	3.25264
392.841	7531.11	3.25272
392.791	7497.78	3.25281
392.741	7500	3.25289
392.691	7597.78	3.25298
392.641	7581.11	3.25306
392.591	7438.89	3.25315
392.541	7337.78	3.25323
392.491	7492.22	3.25332
392.441	7621.11	3.2534
392.391	7466.67	3.25349
392.341	7404.44	3.25357
392.291	7508.89	3.25366
392.241	7487.78	3.25374
392.191	7518.89	3.25383
392.141	7577.78	3.25391
392.091	7568.89	3.254
392.041	7527.78	3.25408
391.991	7432.22	3.25417
391.941	7590	3.25425
391.891	7612.22	3.25434
391.841	7568.89	3.25442
391.791	7537.78	3.25451
391.741	7472.22	3.25459
391.691	7410	3.25468
391.641	7503.33	3.25476
391.591	7366.67	3.25485
391.541	7365.56	3.25493
391.491	7442.22	3.25502
391.441	7534.44	3.2551
391.391	7587.78	3.25519
391.341	7546.67	3.25527
391.291	7493.33	3.25536
391.241	7508.89	3.25544
391.191	7352.22	3.25553
391.141	7474.44	3.25561
391.091	7427.78	3.2557
391.041	7394.44	3.25578
390.991	7458.89	3.25587
390.941	7340	3.25595
390.891	7363.33	3.25604
390.841	7516.67	3.25612
390.791	7574.44	3.25621
390.741	7515.56	3.25629
390.691	7403.33	3.25638
390.641	7397.78	3.25646
390.591	7451.11	3.25654
390.541	7337.78	3.25663
390.491	7433.33	3.25671
390.441	7502.22	3.2568
390.391	7546.67	3.25688
390.341	7458.89	3.25697
390.291	7372.22	3.25705
390.241	7378.89	3.25714
390.191	7580	3.25722
390.141	7518.89	3.25731
390.091	7398.89	3.25739
390.041	7336.67	3.25748
389.991	7278.89	3.25756
389.941	7492.22	3.25765
389.891	7582.22	3.25773
389.841	7357.78	3.25782
389.791	7442.22	3.2579
389.741	7483.33	3.25799
389.691	7602.22	3.25807
389.641	7303.33	3.25816
389.591	7407.78	3.25824
389.541	7435.56	3.25833
389.491	7527.78	3.25841
389.441	7505.56	3.2585
389.391	7470	3.25858
389.341	7508.89	3.25867
389.291	7510	3.25875
389.241	7373.33	3.25884
389.191	7451.11	3.25892
389.141	7422.22	3.25901
389.091	7480	3.25909
389.041	7567.78	3.25917
388.991	7467.78	3.25925
388.941	7491.11	3.25932
388.891	7573.33	3.2594
388.841	7425.56	3.25947
388.791	7436.67	3.25955
388.741	7628.89	3.25962
388.691	7547.78	3.2597
388.641	7711.11	3.25977
388.591	7700	3.25985
388.541	7467.78	3.25992
388.491	7458.89	3.26
388.441	7450	3.26007
388.391	7465.56	3.26015

## Sheet: C 1s
20200923/shan da/1: 1/C 1s
Binding energy (eV)	Counts per second	Trans Fn
295.891	9293.33	3.40725
295.841	9413.33	3.40745
295.791	9683.33	3.40766
295.741	9773.33	3.40786
295.691	9593.33	3.40806
295.641	9820	3.40826
295.591	10023.3	3.40846
295.541	10143.3	3.40867
295.491	9800	3.40887
295.441	9913.33	3.40907
295.391	9760	3.40927
295.341	9973.33	3.40947
295.291	9993.33	3.40968
295.241	9903.33	3.40988
295.191	10043.3	3.41008
295.141	9993.33	3.41028
295.091	9583.33	3.41048
295.041	9790	3.41069
294.991	9863.33	3.41089
294.941	9670	3.41109
294.891	9600	3.41129
294.841	9293.33	3.41149
294.791	9206.67	3.4117
294.741	9453.33	3.4119
294.691	9416.67	3.4121
294.641	9063.33	3.4123
294.591	8956.67	3.4125
294.541	8880	3.41271
294.491	9140	3.41291
294.441	9123.33	3.41311
294.391	8940	3.41331
294.341	8826.67	3.41351
294.291	8503.33	3.41372
294.241	8600	3.41392
294.191	8556.67	3.41412
294.141	8576.67	3.41432
294.091	8486.67	3.41452
294.041	8230	3.41473
293.991	8300	3.41493
293.941	8550	3.41513
293.891	8353.33	3.41533
293.841	8313.33	3.41553
293.791	8423.33	3.41574
293.741	8343.33	3.41594
293.691	8533.33	3.41614
293.641	8173.33	3.41634
293.591	8446.67	3.41654
293.541	8486.67	3.41675
293.491	8620	3.41695
293.441	8770	3.41715
293.391	9193.33	3.41735
293.341	9100	3.41755
293.291	9240	3.41776
293.241	9260	3.41796
293.191	9346.67	3.41816
293.141	9493.33	3.41836
293.091	9603.33	3.41857
293.041	9740	3.41877
292.991	9726.67	3.41897
292.941	10026.7	3.41917
292.891	10273.3	3.41937
292.841	9913.33	3.41958
292.791	10116.7	3.41978
292.741	10330	3.41998
292.691	10610	3.42018
292.641	10453.3	3.42038
292.591	10793.3	3.42059
292.541	10650	3.42079
292.491	10746.7	3.42099
292.441	10866.7	3.42119
292.391	10573.3	3.42139
292.341	10766.7	3.4216
292.291	10730	3.4218
292.241	10606.7	3.422
292.191	10253.3	3.4222
292.141	10126.7	3.4224
292.091	9996.67	3.42261
292.041	10030	3.42281
291.991	10206.7	3.42301
291.941	9976.67	3.42321
291.891	9600	3.42341
291.841	9553.33	3.42362
291.791	9350	3.42382
291.741	9220	3.42402
291.691	8686.67	3.42422
291.641	8793.33	3.42442
291.591	8680	3.42463
291.541	8323.33	3.42483
291.491	8240	3.42503
291.441	8276.67	3.42523
291.391	8526.67	3.42543
291.341	8170	3.42564
291.291	8173.33	3.42584
291.241	7996.67	3.42604
291.191	7853.33	3.42624
291.141	8006.67	3.42644
291.091	7943.33	3.42665
291.041	7693.33	3.42685
290.991	7623.33	3.42705
290.941	7766.67	3.42725
290.891	7753.33	3.42745
290.841	7846.67	3.42766
290.791	7496.67	3.42786
290.741	7453.33	3.42806
290.691	7570	3.42826
290.641	7503.33	3.42846
290.591	7563.33	3.42867
290.541	7473.33	3.42887
290.491	7670	3.42907
290.441	7496.67	3.42927
290.391	7383.33	3.42947
290.341	7716.67	3.42968
290.291	7563.33	3.42988
290.241	7626.67	3.43008
290.191	7633.33	3.43028
290.141	7303.33	3.43048
290.091	7483.33	3.43069
290.041	7516.67	3.43089
289.991	7550	3.43109
289.941	7356.67	3.43129
289.891	7523.33	3.43149
289.841	7673.33	3.4317
289.791	7546.67	3.4319
289.741	7826.67	3.4321
289.691	7646.67	3.4323
289.641	7643.33	3.4325
289.591	8100	3.43271
289.541	8246.67	3.43291
289.491	8063.33	3.43311
289.441	8346.67	3.43331
289.391	8436.67	3.43351
289.341	8763.33	3.43372
289.291	8946.67	3.43392
289.241	9126.67	3.43412
289.191	9126.67	3.43432
289.141	9510	3.43452
289.091	9813.33	3.43473
289.041	9926.67	3.43493
288.991	9936.67	3.43513
288.941	10376.7	3.43533
288.891	10800	3.43553
288.841	11156.7	3.43574
288.791	11593.3	3.43594
288.741	11793.3	3.43614
288.691	12126.7	3.43634
288.641	12693.3	3.43654
288.591	12816.7	3.43675
288.541	12896.7	3.43695
288.491	13363.3	3.43715
288.441	13493.3	3.43735
288.391	13780	3.43755
288.341	14056.7	3.43776
288.291	14690	3.43796
288.241	14536.7	3.43816
288.191	14830	3.43836
288.141	15250	3.43856
288.091	15043.3	3.43877
288.041	15223.3	3.43897
287.991	15166.7	3.43917
287.941	14963.3	3.43937
287.891	14960	3.43957
287.841	15293.3	3.43978
287.791	15060	3.43998
287.741	14940	3.44018
287.691	14273.3	3.44038
287.641	14320	3.44058
287.591	14153.3	3.44079
287.541	13856.7	3.44099
287.491	13443.3	3.44119
287.441	13190	3.44139
287.391	12846.7	3.44159
287.341	12913.3	3.4418
287.291	12303.3	3.442
287.241	12480	3.4422
287.191	12420	3.4424
287.141	12160	3.4426
287.091	11996.7	3.44281
287.041	11910	3.44301
286.991	12053.3	3.44321
286.941	12086.7	3.44341
286.891	12403.3	3.44361
286.841	12533.3	3.44382
286.791	13283.3	3.44402
286.741	13446.7	3.44422
286.691	13556.7	3.44442
286.641	14260	3.44462
286.591	14666.7	3.44483
286.541	15256.7	3.44503
286.491	15773.3	3.44523
286.441	16043.3	3.44543
286.391	16846.7	3.44563
286.341	17123.3	3.44584
286.291	17353.3	3.44604
286.241	18356.7	3.44624
286.191	18696.7	3.44644
286.141	19646.7	3.44664
286.091	20276.7	3.44685
286.041	20640	3.44705
285.991	21126.7	3.44725
285.941	21923.3	3.44745
285.891	22860	3.44765
285.841	23253.3	3.44786
285.791	24090	3.44806
285.741	25450	3.44826
285.691	26443.3	3.44846
285.641	27350	3.44866
285.591	28680	3.44887
285.541	30546.7	3.44907
285.491	32443.3	3.44927
285.441	34513.3	3.44947
285.391	35956.7	3.44967
285.341	39146.7	3.44988
285.291	41963.3	3.45008
285.241	44680	3.45028
285.191	47703.3	3.45048
285.141	50623.3	3.45068
285.091	53536.7	3.45089
285.041	57653.3	3.45109
284.991	60150	3.45129
284.941	63243.3	3.45149
284.891	66250	3.45169
284.841	69020	3.4519
284.791	71390	3.4521
284.741	73136.7	3.4523
284.691	74233.3	3.4525
284.641	73806.7	3.4527
284.591	74560	3.45291
284.541	74236.7	3.45311
284.491	73163.3	3.45331
284.441	71940	3.45351
284.391	69383.3	3.45372
284.341	66383.3	3.45392
284.291	63246.7	3.45412
284.241	59003.3	3.45432
284.191	54880	3.45452
284.141	51233.3	3.45473
284.091	47206.7	3.45493
284.041	43286.7	3.45513
283.991	39573.3	3.45533
283.941	35690	3.45553
283.891	32826.7	3.45574
283.841	29383.3	3.45594
283.791	25976.7	3.45614
283.741	23493.3	3.45634
283.691	21620	3.45654
283.641	19116.7	3.45675
283.591	17253.3	3.45695
283.541	15480	3.45715
283.491	14026.7	3.45735
283.441	12806.7	3.45755
283.391	11920	3.45776
283.341	11040	3.45796
283.291	10420	3.45816
283.241	9823.33	3.45836
283.191	9450	3.45856
283.141	8993.33	3.45877
283.091	8626.67	3.45897
283.041	8106.67	3.45917
282.991	8143.33	3.45937
282.941	7946.67	3.45957
282.891	7840	3.45978
282.841	7706.67	3.45998
282.791	7700	3.46018
282.741	7433.33	3.46038
282.691	7173.33	3.46058
282.641	7116.67	3.46079
282.591	7090	3.46099
282.541	7150	3.46119
282.491	6956.67	3.46139
282.441	7090	3.46159
282.391	7076.67	3.4618
282.341	6740	3.462
282.291	7010	3.4622
282.241	7063.33	3.4624
282.191	6736.67	3.4626
282.141	6736.67	3.46281
282.091	6700	3.46301
282.041	6703.33	3.46321
281.991	6873.33	3.46341
281.941	6883.33	3.46361
281.891	6676.67	3.46382
281.841	6986.67	3.46402
281.791	6830	3.46422
281.741	6936.67	3.46442
281.691	6830	3.46462
281.641	6556.67	3.46483
281.591	6566.67	3.46503
281.541	6673.33	3.46523
281.491	6643.33	3.46543
281.441	6590	3.46563
281.391	6650	3.46584
281.341	6883.33	3.46604
281.291	6583.33	3.46624
281.241	6473.33	3.46644
281.191	6550	3.46664
281.141	6636.67	3.46685
281.091	6760	3.46705
281.041	6673.33	3.46725
280.991	6740	3.46745
280.941	6520	3.46765
280.891	6523.33	3.46786
280.841	6606.67	3.46806
280.791	6473.33	3.46826
280.741	6753.33	3.46846
280.691	6816.67	3.46866
280.641	6656.67	3.46887
280.591	6633.33	3.46907
280.541	6550	3.46927
280.491	6756.67	3.46947
280.441	6663.33	3.46967
280.391	6550	3.46988
280.341	6730	3.47008
280.291	6553.33	3.47028
280.241	6553.33	3.47048
280.191	6496.67	3.47068
280.141	6533.33	3.47089
280.091	6416.67	3.47109
280.041	6546.67	3.47129
279.991	6600	3.47149
279.941	6363.33	3.47169
279.891	6583.33	3.4719
279.841	6623.33	3.4721
279.791	6523.33	3.4723
279.741	6426.67	3.4725
279.691	6680	3.4727
279.641	6620	3.47291
279.591	6606.67	3.47311
279.541	6406.67	3.47331
279.491	6536.67	3.47351
279.441	6780	3.47371
279.391	6720	3.47392
279.341	6260	3.47412
279.291	6450	3.47432
279.241	6766.67	3.47452
279.191	6630	3.47472
279.141	6320	3.47493
279.091	6640	3.47513
279.041	6746.67	3.47533
278.991	6596.67	3.47553
278.941	6353.33	3.47573
278.891	6343.33	3.47594
278.841	6373.33	3.47614
278.791	6216.67	3.47634
278.741	6466.67	3.47654
278.691	6330	3.47674
278.641	6446.67	3.47695
278.591	6526.67	3.47715
278.541	6553.33	3.47735
278.491	6773.33	3.47755
278.441	6803.33	3.47775
278.391	6536.67	3.47796
278.341	6573.33	3.47816
278.291	6433.33	3.47836
278.241	6473.33	3.47856
278.191	6643.33	3.47876
278.141	6566.67	3.47897
278.091	6353.33	3.47917
278.041	6276.67	3.47937
277.991	6393.33	3.47957
277.941	6290	3.47977
277.891	6630	3.47998
277.841	6520	3.48018
277.791	6510	3.48038
277.741	6456.67	3.48058
277.691	6683.33	3.48078
277.641	6610	3.48099
277.591	6693.33	3.48119
277.541	6610	3.48139
277.491	6666.67	3.48159
277.441	6416.67	3.48179
277.391	6613.33	3.482
277.341	6433.33	3.4822
277.291	6466.67	3.4824
277.241	6496.67	3.4826
277.191	6486.67	3.4828
277.141	6510	3.48301
277.091	6246.67	3.48321
277.041	6500	3.48341
276.991	6543.33	3.48361
276.941	6580	3.48381
276.891	6503.33	3.48402
276.841	6513.33	3.48422
276.791	6596.67	3.48442
276.741	6406.67	3.48462
276.691	6323.33	3.48482
276.641	6626.67	3.48503
276.591	6703.33	3.48523
276.541	6243.33	3.48543
276.491	6526.67	3.48563
276.441	6566.67	3.48583
276.391	6680	3.48604
276.341	6610	3.48624
276.291	6406.67	3.48644
276.241	6636.67	3.48664
276.191	6523.33	3.48684
276.141	6290	3.48705
276.091	6326.67	3.48725
276.041	6670	3.48745
275.991	6580	3.48765
275.941	6543.33	3.48785
275.891	6633.33	3.48806
275.841	6630	3.48826
275.791	6416.67	3.48846
275.741	6343.33	3.48866
275.691	6430	3.48886
275.641	6593.33	3.48907
275.591	6530	3.48927
275.541	6593.33	3.48947
275.491	6543.33	3.48967
275.441	6596.67	3.48988
275.391	6323.33	3.49008
275.341	6503.33	3.49028
275.291	6633.33	3.49048
275.241	6490	3.49068
275.191	6446.67	3.49089
275.141	6463.33	3.49109
275.091	6550	3.49129
275.041	6346.67	3.49149
274.991	6343.33	3.49169
274.941	6453.33	3.4919
274.891	6450	3.4921
274.841	6430	3.4923
274.791	6510	3.4925
274.741	6433.33	3.4927
274.691	6443.33	3.49291
274.641	6530	3.49311
274.591	6643.33	3.49331
274.541	6380	3.49351
274.491	6616.67	3.49371
274.441	6683.33	3.49392
274.391	6300	3.49412
274.341	6450	3.49432
274.291	6496.67	3.49452
274.241	6493.33	3.49472
274.191	6640	3.49493
274.141	6456.67	3.49513
274.091	6733.33	3.49533
274.041	6546.67	3.49553
273.991	6580	3.49573
273.941	6580	3.49594
273.891	6310	3.49614
273.841	6546.67	3.49634
273.791	6470	3.49654
273.741	6446.67	3.49674
273.691	6606.67	3.49695
273.641	6540	3.49715
273.591	6340	3.49735
273.541	6580	3.49755
273.491	6586.67	3.49775
273.441	6436.67	3.49796
273.391	6413.33	3.49816
273.341	6496.67	3.49836
273.291	6420	3.49856
273.241	6226.67	3.49876
273.191	6470	3.49897
273.141	6650	3.49917
273.091	6660	3.49937
273.041	6510	3.49957
272.991	6463.33	3.49977
272.941	6703.33	3.49998
272.891	6420	3.50018

## Sheet: Ti 2p
20200923/shan da/1: 1/Ti 2p
Binding energy (eV)	Counts per second	Trans Fn
472.391	16603.3	3.17407
472.341	16443.3	3.17409
472.291	16783.3	3.17411
472.241	16493.3	3.17413
472.191	16650	3.17415
472.141	16616.7	3.17416
472.091	17056.7	3.17418
472.041	16906.7	3.1742
471.991	16573.3	3.17422
471.941	16923.3	3.17424
471.891	16980	3.17426
471.841	16780	3.17428
471.791	16876.7	3.1743
471.741	16666.7	3.17432
471.691	16460	3.17434
471.641	17076.7	3.17436
471.591	17150	3.17438
471.541	16990	3.1744
471.491	17076.7	3.17442
471.441	16603.3	3.17444
471.391	16640	3.17446
471.341	16653.3	3.17448
471.291	17076.7	3.1745
471.241	17273.3	3.17452
471.191	17213.3	3.17454
471.141	17266.7	3.17456
471.091	17243.3	3.17458
471.041	17330	3.1746
470.991	17080	3.17462
470.941	17016.7	3.17464
470.891	16716.7	3.17466
470.841	17033.3	3.17468
470.791	17183.3	3.1747
470.741	17243.3	3.17472
470.691	17063.3	3.17474
470.641	17063.3	3.17476
470.591	16846.7	3.17478
470.541	16926.7	3.1748
470.491	16726.7	3.17482
470.441	16463.3	3.17484
470.391	16373.3	3.17486
470.341	16350	3.17488
470.291	16290	3.1749
470.241	16393.3	3.17491
470.191	16510	3.17493
470.141	16316.7	3.17495
470.091	16123.3	3.17497
470.041	16000	3.17499
469.991	16043.3	3.17501
469.941	16050	3.17503
469.891	16306.7	3.17505
469.841	15800	3.17507
469.791	15820	3.17509
469.741	15546.7	3.17511
469.691	15373.3	3.17513
469.641	15426.7	3.17515
469.591	15306.7	3.17517
469.541	15353.3	3.17519
469.491	15110	3.17521
469.441	15453.3	3.17523
469.391	14730	3.17525
469.341	14866.7	3.17527
469.291	14903.3	3.17529
469.241	14583.3	3.17531
469.191	14763.3	3.17533
469.141	14846.7	3.17535
469.091	14693.3	3.17537
469.041	14420	3.17539
468.991	14696.7	3.17541
468.941	14190	3.17543
468.891	13966.7	3.17545
468.841	14130	3.17547
468.791	14113.3	3.17549
468.741	13900	3.17551
468.691	14046.7	3.17553
468.641	13853.3	3.17555
468.591	14086.7	3.17557
468.541	13713.3	3.17559
468.491	13903.3	3.17561
468.441	13646.7	3.17563
468.391	13886.7	3.17565
468.341	13773.3	3.17566
468.291	13553.3	3.17568
468.241	13166.7	3.1757
468.191	13436.7	3.17572
468.141	13106.7	3.17574
468.091	13250	3.17576
468.041	13206.7	3.17578
467.991	13306.7	3.1758
467.941	13036.7	3.17582
467.891	13406.7	3.17584
467.841	13290	3.17586
467.791	13053.3	3.17588
467.741	13253.3	3.1759
467.691	12923.3	3.17592
467.641	13010	3.17594
467.591	12880	3.17596
467.541	12810	3.17598
467.491	13120	3.176
467.441	13040	3.17602
467.391	12756.7	3.17604
467.341	12670	3.17606
467.291	12966.7	3.17608
467.241	13190	3.1761
467.191	12666.7	3.17612
467.141	12846.7	3.17614
467.091	13003.3	3.17616
467.041	12633.3	3.17618
466.991	12823.3	3.1762
466.941	12896.7	3.17622
466.891	12786.7	3.17624
466.841	12946.7	3.17626
466.791	12960	3.17628
466.741	12960	3.1763
466.691	12610	3.17632
466.641	12620	3.17634
466.591	13050	3.17636
466.541	12813.3	3.17638
466.491	12960	3.1764
466.441	13123.3	3.17641
466.391	12876.7	3.17643
466.341	12810	3.17645
466.291	12856.7	3.17647
466.241	12880	3.17649
466.191	12863.3	3.17651
466.141	12890	3.17653
466.091	13053.3	3.17655
466.041	13103.3	3.17657
465.991	13153.3	3.17659
465.941	13313.3	3.17661
465.891	13356.7	3.17663
465.841	13306.7	3.17665
465.791	13360	3.17667
465.741	13130	3.17669
465.691	13036.7	3.17671
465.641	13030	3.17673
465.591	13356.7	3.17675
465.541	13686.7	3.17677
465.491	13546.7	3.17679
465.441	13513.3	3.17681
465.391	13660	3.17683
465.341	13496.7	3.17685
465.291	13883.3	3.17687
465.241	14310	3.17689
465.191	14256.7	3.17691
465.141	14103.3	3.17693
465.091	14816.7	3.17695
465.041	14686.7	3.17697
464.991	14760	3.17699
464.941	14996.7	3.17701
464.891	15160	3.17703
464.841	15226.7	3.17705
464.791	15770	3.17707
464.741	15686.7	3.17709
464.691	16016.7	3.17711
464.641	15940	3.17713
464.591	16520	3.17715
464.541	17123.3	3.17716
464.491	17290	3.17718
464.441	17523.3	3.1772
464.391	17873.3	3.17722
464.341	18000	3.17724
464.291	18633.3	3.17726
464.241	19320	3.17728
464.191	19753.3	3.1773
464.141	19836.7	3.17732
464.091	20186.7	3.17734
464.041	20876.7	3.17736
463.991	21493.3	3.17738
463.941	21420	3.1774
463.891	21676.7	3.17742
463.841	21840	3.17744
463.791	22463.3	3.17746
463.741	22926.7	3.17748
463.691	22766.7	3.1775
463.641	22903.3	3.17752
463.591	23486.7	3.17754
463.541	23476.7	3.17756
463.491	23473.3	3.17758
463.441	23373.3	3.1776
463.391	23240	3.17762
463.341	23523.3	3.17764
463.291	23196.7	3.17766
463.241	23220	3.17768
463.191	22733.3	3.1777
463.141	22810	3.17772
463.091	22773.3	3.17774
463.041	22223.3	3.17776
462.991	21750	3.17778
462.941	21466.7	3.1778
462.891	20876.7	3.17782
462.841	20746.7	3.17784
462.791	20753.3	3.17786
462.741	20653.3	3.17788
462.691	20150	3.1779
462.641	19616.7	3.17791
462.591	19276.7	3.17793
462.541	18563.3	3.17795
462.491	18093.3	3.17797
462.441	18060	3.17799
462.391	17773.3	3.17801
462.341	17410	3.17803
462.291	17150	3.17805
462.241	16616.7	3.17807
462.191	16060	3.17809
462.141	16353.3	3.17811
462.091	15656.7	3.17813
462.041	15620	3.17815
461.991	15086.7	3.17817
461.941	14973.3	3.17819
461.891	14490	3.17821
461.841	14726.7	3.17823
461.791	14600	3.17825
461.741	14423.3	3.17827
461.691	13983.3	3.17829
461.641	13706.7	3.17831
461.591	13800	3.17833
461.541	13506.7	3.17835
461.491	13533.3	3.17837
461.441	13530	3.17839
461.391	13136.7	3.17841
461.341	12953.3	3.17843
461.291	12980	3.17845
461.241	12903.3	3.17847
461.191	12813.3	3.17849
461.141	12686.7	3.17851
461.091	12663.3	3.17853
461.041	12623.3	3.17855
460.991	12813.3	3.17857
460.941	12546.7	3.17859
460.891	12960	3.17861
460.841	12383.3	3.17863
460.791	12276.7	3.17865
460.741	12453.3	3.17866
460.691	12516.7	3.17868
460.641	12383.3	3.1787
460.591	12663.3	3.17872
460.541	12360	3.17874
460.491	12436.7	3.17876
460.441	12406.7	3.17878
460.391	12533.3	3.1788
460.341	12640	3.17882
460.291	12360	3.17884
460.241	12396.7	3.17886
460.191	12840	3.17888
460.141	12613.3	3.1789
460.091	12616.7	3.17892
460.041	12680	3.17894
459.991	12640	3.17896
459.941	13016.7	3.17898
459.891	12490	3.179
459.841	12846.7	3.17902
459.791	12853.3	3.17904
459.741	12763.3	3.17906
459.691	12503.3	3.17908
459.641	12743.3	3.1791
459.591	13233.3	3.17912
459.541	13400	3.17914
459.491	13140	3.17916
459.441	13273.3	3.17918
459.391	13530	3.1792
459.341	13676.7	3.17922
459.291	14033.3	3.17924
459.241	13863.3	3.17926
459.191	13826.7	3.17928
459.141	14093.3	3.1793
459.091	14896.7	3.17932
459.041	14706.7	3.17934
458.991	14976.7	3.17936
458.941	15436.7	3.17938
458.891	15733.3	3.1794
458.841	16293.3	3.17941
458.791	16763.3	3.17943
458.741	17316.7	3.17945
458.691	18376.7	3.17947
458.641	19116.7	3.17949
458.591	20280	3.17951
458.541	21750	3.17953
458.491	22913.3	3.17955
458.441	24180	3.17957
458.391	25973.3	3.17959
458.341	27960	3.17961
458.291	29596.7	3.17963
458.241	31923.3	3.17965
458.191	34280	3.17967
458.141	36210	3.17969
458.091	38286.7	3.17971
458.041	40676.7	3.17973
457.991	42990	3.17975
457.941	44733.3	3.17977
457.891	47390	3.17979
457.841	48593.3	3.17981
457.791	49483.3	3.17983
457.741	50020	3.17985
457.691	51196.7	3.17987
457.641	50943.3	3.17989
457.591	50600	3.17991
457.541	49590	3.17993
457.491	48640	3.17995
457.441	47053.3	3.17997
457.391	45660	3.17999
457.341	43276.7	3.18001
457.291	40970	3.18003
457.241	38750	3.18005
457.191	35970	3.18007
457.141	33113.3	3.18009
457.091	30460	3.18011
457.041	28563.3	3.18013
456.991	26360	3.18015
456.941	24273.3	3.18016
456.891	22723.3	3.18018
456.841	20953.3	3.1802
456.791	19320	3.18022
456.741	17493.3	3.18024
456.691	16590	3.18026
456.641	15470	3.18028
456.591	14566.7	3.1803
456.541	13856.7	3.18032
456.491	13450	3.18034
456.441	12823.3	3.18036
456.391	12483.3	3.18038
456.341	12170	3.1804
456.291	11456.7	3.18042
456.241	11130	3.18044
456.191	11046.7	3.18046
456.141	11250	3.18048
456.091	10660	3.1805
456.041	10343.3	3.18052
455.991	10353.3	3.18054
455.941	10116.7	3.18056
455.891	10216.7	3.18058
455.841	9906.67	3.1806
455.791	9550	3.18062
455.741	9450	3.18064
455.691	9636.67	3.18066
455.641	9326.67	3.18068
455.591	9396.67	3.1807
455.541	9213.33	3.18072
455.491	9443.33	3.18074
455.441	9300	3.18076
455.391	9210	3.18078
455.341	9183.33	3.1808
455.291	9300	3.18082
455.241	8986.67	3.18084
455.191	8863.33	3.18086
455.141	8800	3.18088
455.091	8700	3.1809
455.041	8690	3.18091
454.991	8710	3.18093
454.941	8573.33	3.18095
454.891	8800	3.18097
454.841	8566.67	3.18099
454.791	8440	3.18101
454.741	8553.33	3.18103
454.691	8563.33	3.18105
454.641	8610	3.18107
454.591	8746.67	3.18109
454.541	8583.33	3.18111
454.491	8523.33	3.18113
454.441	8500	3.18115
454.391	8443.33	3.18117
454.341	8463.33	3.18119
454.291	8493.33	3.18121
454.241	8326.67	3.18123
454.191	8230	3.18125
454.141	8316.67	3.18127
454.091	8596.67	3.18129
454.041	8613.33	3.18131
453.991	8593.33	3.18133
453.941	8480	3.18135
453.891	8513.33	3.18137
453.841	8696.67	3.18139
453.791	8653.33	3.18141
453.741	8336.67	3.18143
453.691	8610	3.18145
453.641	8520	3.18147
453.591	8583.33	3.18149
453.541	8396.67	3.18151
453.491	8393.33	3.18153
453.441	8650	3.18155
453.391	8603.33	3.18157
453.341	8736.67	3.18159
453.291	8900	3.18161
453.241	8456.67	3.18163
453.191	8790	3.18165
453.141	9130	3.18166
453.091	9013.33	3.18168
453.041	9030	3.1817
452.991	9040	3.18172
452.941	9076.67	3.18174
452.891	9360	3.18176
452.841	9260	3.18178
452.791	9156.67	3.1818
452.741	9356.67	3.18182
452.691	9573.33	3.18184
452.641	9470	3.18186
452.591	9456.67	3.18188
452.541	9536.67	3.1819
452.491	9790	3.18192
452.441	9480	3.18194
452.391	9506.67	3.18196
452.341	9280	3.18198
452.291	9073.33	3.182
452.241	9350	3.18202
452.191	8863.33	3.18204
452.141	8753.33	3.18206
452.091	8303.33	3.18208
452.041	8253.33	3.1821
451.991	8086.67	3.18212
451.941	7673.33	3.18214
451.891	7676.67	3.18216
451.841	7573.33	3.18218
451.791	7216.67	3.1822
451.741	7363.33	3.18222
451.691	7580	3.18224
451.641	7310	3.18226
451.591	7410	3.18228
451.541	7280	3.1823
451.491	7280	3.18232
451.441	7090	3.18234
451.391	7063.33	3.18236
451.341	7050	3.18238
451.291	7290	3.1824
451.241	7223.33	3.18241
451.191	7063.33	3.18243
451.141	7123.33	3.18245
451.091	7176.67	3.18247
451.041	7386.67	3.18249
450.991	7350	3.18251
450.941	7066.67	3.18253
450.891	7090	3.18255
450.841	7116.67	3.18257
450.791	7070	3.18259
450.741	7023.33	3.18261
450.691	7193.33	3.18263
450.641	7070	3.18265
450.591	6836.67	3.18267
450.541	6983.33	3.18269
450.491	7073.33	3.18271
450.441	7200	3.18273
450.391	7283.33	3.18275
450.341	7113.33	3.18277
450.291	7150	3.18279
450.241	7280	3.18281
450.191	6976.67	3.18283
450.141	6986.67	3.18285
450.091	7036.67	3.18287
450.041	6790	3.18289
449.991	6923.33	3.18291
449.941	7140	3.18293
449.891	6966.67	3.18295
449.841	7033.33	3.18297
449.791	7136.67	3.18299
449.741	7093.33	3.18301
449.691	7176.67	3.18303
449.641	6930	3.18305
449.591	6786.67	3.18307
449.541	7336.67	3.18309
449.491	7213.33	3.18311
449.441	7306.67	3.18313
449.391	7133.33	3.18315
449.341	7036.67	3.18316
449.291	7353.33	3.18318
449.241	7270	3.1832
449.191	7013.33	3.18322
449.141	6996.67	3.18324
449.091	6976.67	3.18326
449.041	6953.33	3.18328
448.991	7090	3.1833
448.941	7243.33	3.18332
448.891	6976.67	3.18334
448.841	7076.67	3.18336
448.791	7066.67	3.18338
448.741	7053.33	3.1834
448.691	6983.33	3.18342
448.641	7043.33	3.18344
448.591	7000	3.18346
448.541	7110	3.18348
448.491	7346.67	3.1835
448.441	6966.67	3.18352
448.391	7040	3.18354
448.341	6970	3.18356
448.291	6926.67	3.18358
448.241	6993.33	3.1836
448.191	7126.67	3.18362
448.141	7046.67	3.18364
448.091	7180	3.18366
448.041	7230	3.18368
447.991	6980	3.1837
447.941	6850	3.18372
447.891	7006.67	3.18374
447.841	6886.67	3.18376
447.791	6893.33	3.18378
447.741	7196.67	3.1838
447.691	7150	3.18382
447.641	6840	3.18384
447.591	7050	3.18386
447.541	7006.67	3.18388
447.491	7146.67	3.1839
447.441	6930	3.18391
447.391	7143.33	3.18393
447.341	7146.67	3.18395
447.291	7210	3.18397
447.241	7196.67	3.18399
447.191	7030	3.18401
447.141	6950	3.18403
447.091	6770	3.18405
447.041	6983.33	3.18407
446.991	6876.67	3.18409
446.941	7106.67	3.18411
446.891	6970	3.18413
446.841	7110	3.18415
446.791	7186.67	3.18417
446.741	6800	3.18419
446.691	6900	3.18421
446.641	7010	3.18423
446.591	7016.67	3.18425
446.541	6986.67	3.18427
446.491	6990	3.18429
446.441	6930	3.18431
446.391	6946.67	3.18433
446.341	7010	3.18435
446.291	7086.67	3.18437
446.241	6703.33	3.18439
446.191	6953.33	3.18441
446.141	6910	3.18443
446.091	7036.67	3.18445
446.041	7223.33	3.18447
445.991	7173.33	3.18449
445.941	6986.67	3.18451
445.891	7046.67	3.18453
445.841	7126.67	3.18455
445.791	6883.33	3.18457
445.741	7000	3.18459
445.691	6980	3.18461
445.641	7036.67	3.18463
445.591	7120	3.18465
445.541	7040	3.18466
445.491	7080	3.18468
445.441	6990	3.1847
445.391	6876.67	3.18472
445.341	6850	3.18474
445.291	6796.67	3.18476
445.241	7046.67	3.18478
445.191	6813.33	3.1848
445.141	7050	3.18482
445.091	7260	3.18484
445.041	7113.33	3.18486
444.991	7103.33	3.18488
444.941	6866.67	3.1849
444.891	6996.67	3.18492
444.841	7023.33	3.18494
444.791	7183.33	3.18496
444.741	6970	3.18498
444.691	6940	3.185
444.641	6946.67	3.18502
444.591	7110	3.18504
444.541	7256.67	3.18506
444.491	7120	3.18508
444.441	7056.67	3.1851
444.391	7016.67	3.18512
444.341	6900	3.18514
444.291	6970	3.18516
444.241	7076.67	3.18518
444.191	7183.33	3.1852
444.141	6940	3.18522
444.091	7050	3.18524
444.041	7010	3.18526
443.991	7083.33	3.18528
443.941	7030	3.1853
443.891	6866.67	3.18532
443.841	6976.67	3.18534
443.791	7103.33	3.18536
443.741	7136.67	3.18538
443.691	6976.67	3.1854
443.641	7056.67	3.18541
443.591	7160	3.18543
443.541	7036.67	3.18545
443.491	7090	3.18547
443.441	7053.33	3.18549
443.391	6973.33	3.18551
443.341	7056.67	3.18553
443.291	7200	3.18555
443.241	7013.33	3.18557
443.191	7016.67	3.18559
443.141	7113.33	3.18561
443.091	7156.67	3.18563
443.041	6956.67	3.18565
442.991	6850	3.18567
442.941	7013.33	3.18569
442.891	7236.67	3.18571
442.841	6866.67	3.18573
442.791	7003.33	3.18575
442.741	7036.67	3.18577
442.691	7123.33	3.18579
442.641	7046.67	3.18581
442.591	7046.67	3.18583
442.541	6850	3.18585
442.491	7056.67	3.18587
442.441	7096.67	3.18589
442.391	6960	3.18591

## Sheet: O 1s
20200923/shan da/1: 1/O 1s
Binding energy (eV)	Counts per second	Trans Fn
539.391	28513.3	3.19478
539.341	28120	3.19471
539.291	27816.7	3.19465
539.241	28533.3	3.19458
539.191	27903.3	3.19452
539.141	27543.3	3.19446
539.091	27970	3.19439
539.041	27650	3.19433
538.991	28260	3.19427
538.941	27963.3	3.1942
538.891	27520	3.19414
538.841	27896.7	3.19407
538.791	28030	3.19401
538.741	27683.3	3.19395
538.691	27653.3	3.19388
538.641	27816.7	3.19382
538.591	27703.3	3.19376
538.541	27450	3.19369
538.491	27253.3	3.19363
538.441	27286.7	3.19356
538.391	27390	3.1935
538.341	27606.7	3.19344
538.291	27503.3	3.19337
538.241	27683.3	3.19331
538.191	27440	3.19325
538.141	27050	3.19318
538.091	27326.7	3.19312
538.041	27660	3.19306
537.991	27063.3	3.19299
537.941	27233.3	3.19293
537.891	27083.3	3.19286
537.841	26596.7	3.1928
537.791	26840	3.19274
537.741	26983.3	3.19267
537.691	26786.7	3.19261
537.641	27083.3	3.19255
537.591	27056.7	3.19248
537.541	27323.3	3.19242
537.491	26803.3	3.19235
537.441	26673.3	3.19229
537.391	26746.7	3.19223
537.341	26683.3	3.19216
537.291	27223.3	3.1921
537.241	27010	3.19204
537.191	27086.7	3.19197
537.141	27273.3	3.19191
537.091	26846.7	3.19184
537.041	26793.3	3.19178
536.991	27260	3.19172
536.941	27283.3	3.19165
536.891	27060	3.19159
536.841	26963.3	3.19153
536.791	26666.7	3.19146
536.741	26793.3	3.1914
536.691	27086.7	3.19133
536.641	26813.3	3.19127
536.591	27086.7	3.19121
536.541	27593.3	3.19114
536.491	26966.7	3.19108
536.441	27270	3.19102
536.391	27800	3.19095
536.341	27973.3	3.19089
536.291	27746.7	3.19082
536.241	27386.7	3.19076
536.191	27426.7	3.1907
536.141	27513.3	3.19063
536.091	27323.3	3.19057
536.041	27300	3.19051
535.991	27816.7	3.19044
535.941	27913.3	3.19038
535.891	27193.3	3.19031
535.841	27426.7	3.19025
535.791	28430	3.19019
535.741	28246.7	3.19012
535.691	28120	3.19006
535.641	28386.7	3.19
535.591	28126.7	3.18993
535.541	27713.3	3.18987
535.491	27700	3.1898
535.441	28323.3	3.18974
535.391	28243.3	3.18968
535.341	28173.3	3.18961
535.291	28026.7	3.18955
535.241	27943.3	3.18949
535.191	28446.7	3.18942
535.141	28273.3	3.18936
535.091	28510	3.1893
535.041	28216.7	3.18923
534.991	28130	3.18917
534.941	28293.3	3.1891
534.891	28360	3.18904
534.841	27910	3.18898
534.791	27893.3	3.18891
534.741	27786.7	3.18885
534.691	28053.3	3.18879
534.641	27933.3	3.18872
534.591	28153.3	3.18866
534.541	28276.7	3.18859
534.491	28043.3	3.18853
534.441	28310	3.18847
534.391	28016.7	3.1884
534.341	27963.3	3.18834
534.291	28253.3	3.18828
534.241	28296.7	3.18821
534.191	28270	3.18815
534.141	28433.3	3.18808
534.091	28386.7	3.18802
534.041	28306.7	3.18796
533.991	27986.7	3.18789
533.941	28500	3.18783
533.891	28910	3.18777
533.841	28920	3.1877
533.791	29360	3.18764
533.741	29226.7	3.18757
533.691	28890	3.18751
533.641	29410	3.18745
533.591	29640	3.18738
533.541	29683.3	3.18732
533.491	30213.3	3.18726
533.441	30520	3.18719
533.391	30246.7	3.18713
533.341	31090	3.18706
533.291	31150	3.187
533.241	31333.3	3.18694
533.191	32686.7	3.18687
533.141	32640	3.18681
533.091	32506.7	3.18675
533.041	33566.7	3.18668
532.991	34180	3.18662
532.941	34306.7	3.18655
532.891	34616.7	3.18649
532.841	34623.3	3.18643
532.791	35706.7	3.18636
532.741	36433.3	3.1863
532.691	36866.7	3.18624
532.641	37013.3	3.18617
532.591	37586.7	3.18611
532.541	38503.3	3.18605
532.491	39393.3	3.18598
532.441	40500	3.18592
532.391	40986.7	3.18585
532.341	41993.3	3.18579
532.291	42516.7	3.18573
532.241	43126.7	3.18566
532.191	44173.3	3.1856
532.141	45063.3	3.18554
532.091	46103.3	3.18547
532.041	47020	3.18541
531.991	47296.7	3.18534
531.941	48373.3	3.18528
531.891	49770	3.18522
531.841	50250	3.18515
531.791	51396.7	3.18509
531.741	52690	3.18503
531.691	53263.3	3.18496
531.641	54346.7	3.1849
531.591	54630	3.18483
531.541	55493.3	3.18477
531.491	56216.7	3.18471
531.441	56246.7	3.18464
531.391	56846.7	3.18458
531.341	58380	3.18452
531.291	58723.3	3.18445
531.241	58620	3.18439
531.191	59033.3	3.18432
531.141	59776.7	3.18426
531.091	60316.7	3.1842
531.041	59930	3.18413
530.991	60133.3	3.18407
530.941	59886.7	3.18401
530.891	59530	3.18394
530.841	58936.7	3.18388
530.791	58896.7	3.18381
530.741	58956.7	3.18375
530.691	58283.3	3.18369
530.641	58080	3.18362
530.591	57283.3	3.18356
530.541	56663.3	3.1835
530.491	56083.3	3.18343
530.441	55040	3.18337
530.391	53820	3.1833
530.341	54090	3.18324
530.291	53893.3	3.18318
530.241	53420	3.18311
530.191	53390	3.18305
530.141	53266.7	3.18299
530.091	53310	3.18292
530.041	53886.7	3.18286
529.991	53933.3	3.18279
529.941	53913.3	3.18273
529.891	55170	3.18267
529.841	55653.3	3.1826
529.791	56586.7	3.18254
529.741	58293.3	3.18248
529.691	59543.3	3.18241
529.641	61030	3.18235
529.591	62130	3.18229
529.541	63723.3	3.18222
529.491	65910	3.18216
529.441	67863.3	3.18209
529.391	69333.3	3.18203
529.341	71980	3.18197
529.291	73290	3.1819
529.241	73713.3	3.18184
529.191	75173.3	3.18178
529.141	75566.7	3.18171
529.091	74573.3	3.18165
529.041	75593.3	3.18158
528.991	75780	3.18152
528.941	74286.7	3.18146
528.891	73503.3	3.18139
528.841	71663.3	3.18133
528.791	69173.3	3.18127
528.741	67220	3.1812
528.691	64976.7	3.18114
528.641	62250	3.18107
528.591	59376.7	3.18101
528.541	56456.7	3.18095
528.491	53910	3.18088
528.441	50406.7	3.18082
528.391	47786.7	3.18076
528.341	45430	3.18069
528.291	42953.3	3.18063
528.241	40333.3	3.18056
528.191	38223.3	3.1805
528.141	36293.3	3.18044
528.091	34520	3.18037
528.041	32963.3	3.18031
527.991	31996.7	3.18025
527.941	30306.7	3.18018
527.891	29473.3	3.18012
527.841	28186.7	3.18005
527.791	27766.7	3.17999
527.741	27203.3	3.17993
527.691	26070	3.17986
527.641	26086.7	3.1798
527.591	25916.7	3.17974
527.541	25703.3	3.17967
527.491	25313.3	3.17961
527.441	24950	3.17954
527.391	24940	3.17948
527.341	24790	3.17942
527.291	24480	3.17935
527.241	24436.7	3.17929
527.191	24833.3	3.17923
527.141	24566.7	3.17916
527.091	24200	3.1791
527.041	24203.3	3.17904
526.991	24113.3	3.17897
526.941	24116.7	3.17891
526.891	24126.7	3.17884
526.841	23993.3	3.17878
526.791	24210	3.17872
526.741	23996.7	3.17865
526.691	23723.3	3.17859
526.641	24246.7	3.17853
526.591	23360	3.17846
526.541	23820	3.1784
526.491	23980	3.17833
526.441	24100	3.17827
526.391	24360	3.17821
526.341	23903.3	3.17814
526.291	23813.3	3.17808
526.241	23776.7	3.17802
526.191	23550	3.17795
526.141	23673.3	3.17789
526.091	23800	3.17782
526.041	23693.3	3.17776
525.991	23810	3.1777
525.941	23740	3.17763
525.891	23796.7	3.17757
525.841	24016.7	3.17751
525.791	24083.3	3.17744
525.741	23673.3	3.17738
525.691	23723.3	3.17731
525.641	23546.7	3.17725
525.591	23876.7	3.17719
525.541	23703.3	3.17712
525.491	23820	3.17706
525.441	23620	3.177
525.391	23803.3	3.17693
525.341	23500	3.17687
525.291	23766.7	3.1768
525.241	23920	3.17674
525.191	23596.7	3.17668
525.141	23360	3.17661
525.091	23406.7	3.17655
525.041	24053.3	3.17649
524.991	23996.7	3.17642
524.941	23956.7	3.17636
524.891	23543.3	3.17629
524.841	23823.3	3.17623
524.791	23806.7	3.17617
524.741	23953.3	3.1761
524.691	23820	3.17604
524.641	23843.3	3.17598
524.591	23730	3.17591
524.541	23770	3.17585
524.491	23900	3.17579
524.441	24076.7	3.17572
524.391	23966.7	3.17566
524.341	23800	3.17559
524.291	23766.7	3.17553
524.241	24043.3	3.17547
524.191	24173.3	3.1754
524.141	24040	3.17534
524.091	24080	3.17528
524.041	24233.3	3.17521
523.991	24276.7	3.17515
523.941	23670	3.17508
523.891	23806.7	3.17502
523.841	23906.7	3.17496
523.791	24000	3.17489
523.741	23233.3	3.17483
523.691	23830	3.17477
523.641	24316.7	3.1747
523.591	24580	3.17464
523.541	23886.7	3.17457
523.491	24033.3	3.17451
523.441	24040	3.17445
523.391	24430	3.17438
523.341	24200	3.17432
523.291	24303.3	3.17426
523.241	24183.3	3.17419
523.191	24033.3	3.17413
523.141	24066.7	3.17406
523.091	24110	3.174
523.041	23946.7	3.17394
522.991	23916.7	3.17387
522.941	24090	3.17381
522.891	24210	3.17375
522.841	24400	3.17368
522.791	24266.7	3.17362
522.741	24133.3	3.17355
522.691	23896.7	3.17349
522.641	23736.7	3.17343
522.591	24200	3.17336
522.541	23833.3	3.1733
522.491	23840	3.17324
522.441	24326.7	3.17317
522.391	24283.3	3.17311
522.341	23876.7	3.17304
522.291	24006.7	3.17298
522.241	23933.3	3.17292
522.191	24140	3.17285
522.141	23946.7	3.17279
522.091	23886.7	3.17273
522.041	23916.7	3.17266
521.991	23676.7	3.1726
521.941	24093.3	3.17253
521.891	24230	3.17247
521.841	23660	3.17241
521.791	23833.3	3.17234
521.741	23850	3.17228
521.691	23926.7	3.17222
521.641	23533.3	3.17215
521.591	23700	3.17209
521.541	23980	3.17203
521.491	23913.3	3.17196
521.441	23553.3	3.1719
521.391	23420	3.17183

## Sheet: Survey
20200923/shan da/1: 1/Sequence/wide
Binding energy (eV)	Counts per second	Trans Fn
1200	67690	32.126
1199	67630	32.1255
1198	66570	32.125
1197	67300	32.1245
1196	67510	32.124
1195	67820	32.1235
1194	69250	32.123
1193	69070	32.1225
1192	69180	32.122
1191	68760	32.1215
1190	68070	32.1211
1189	67450	32.1206
1188	67800	32.1201
1187	67880	32.1196
1186	67610	32.1191
1185	67580	32.1186
1184	66710	32.1181
1183	68080	32.1176
1182	69530	32.1171
1181	68950	32.1166
1180	68710	32.1161
1179	69770	32.1156
1178	68880	32.1151
1177	68280	32.1146
1176	69430	32.1194
1175	69010	32.1266
1174	68100	32.1338
1173	69010	32.141
1172	68580	32.1482
1171	69320	32.1554
1170	69630	32.1626
1169	70040	32.1698
1168	71050	32.1769
1167	69540	32.1841
1166	70020	32.1913
1165	70910	32.1985
1164	71020	32.2057
1163	71530	32.2129
1162	70640	32.2201
1161	69820	32.2273
1160	70500	32.2345
1159	70780	32.2417
1158	72220	32.2488
1157	71030	32.256
1156	71040	32.2632
1155	72450	32.2704
1154	71510	32.2776
1153	70820	32.2848
1152	71850	32.292
1151	72640	32.2992
1150	71720	32.3064
1149	71500	32.3136
1148	72260	32.3207
1147	72020	32.3279
1146	71840	32.3351
1145	72790	32.3423
1144	71610	32.3495
1143	71130	32.3567
1142	71520	32.3639
1141	71480	32.3711
1140	70830	32.3783
1139	71350	32.3855
1138	72460	32.3926
1137	72050	32.3998
1136	73190	32.407
1135	72480	32.4142
1134	73670	32.4214
1133	74170	32.4286
1132	72450	32.4358
1131	72610	32.443
1130	73750	32.4502
1129	73340	32.4574
1128	73330	32.4645
1127	74170	32.4717
1126	73870	32.4779
1125	71470	32.4836
1124	73110	32.4894
1123	73930	32.4951
1122	72810	32.5008
1121	73890	32.5066
1120	73310	32.5123
1119	74140	32.518
1118	74250	32.5237
1117	73110	32.5295
1116	72970	32.5352
1115	73690	32.5409
1114	72900	32.5467
1113	72400	32.5524
1112	72690	32.5581
1111	73910	32.5638
1110	72920	32.5696
1109	72620	32.5753
1108	73090	32.581
1107	72340	32.5868
1106	74780	32.5925
1105	75140	32.5982
1104	75650	32.6039
1103	76130	32.6097
1102	75810	32.6154
1101	75060	32.6211
1100	75090	32.6269
1099	73940	32.6326
1098	74060	32.6383
1097	75530	32.644
1096	74180	32.6498
1095	73570	32.6555
1094	71970	32.6612
1093	71510	32.667
1092	72100	32.6727
1091	73160	32.6784
1090	72590	32.6841
1089	73140	32.6899
1088	73440	32.6956
1087	72150	32.7013
1086	73250	32.7071
1085	70790	32.7128
1084	72860	32.7185
1083	72890	32.7242
1082	71380	32.73
1081	71460	32.7357
1080	70900	32.7414
1079	71470	32.7472
1078	70810	32.7529
1077	71800	32.7586
1076	70690	32.7656
1075	71940	32.773
1074	70640	32.7805
1073	70960	32.788
1072	72290	32.7955
1071	72380	32.803
1070	73270	32.8105
1069	77550	32.818
1068	89650	32.8255
1067	89700	32.833
1066	79510	32.8405
1065	72430	32.848
1064	71390	32.8555
1063	70930	32.863
1062	70730	32.8704
1061	69510	32.8779
1060	69840	32.8854
1059	70800	32.8929
1058	70510	32.9004
1057	70590	32.9079
1056	71410	32.9154
1055	70300	32.9229
1054	71430	32.9304
1053	70360	32.9379
1052	70200	32.9454
1051	71760	32.9529
1050	71960	32.9604
1049	69430	32.9679
1048	71360	32.9753
1047	72200	32.9828
1046	72080	32.9903
1045	71980	32.9978
1044	72140	33.0053
1043	72340	33.0128
1042	74560	33.0203
1041	75800	33.0278
1040	73240	33.0353
1039	72030	33.0428
1038	70870	33.0503
1037	71180	33.0578
1036	72020	33.0653
1035	71270	33.0727
1034	71310	33.0802
1033	70660	33.0877
1032	72140	33.0952
1031	72530	33.1027
1030	71660	33.1102
1029	72050	33.1177
1028	72730	33.1252
1027	72010	33.1327
1026	72260	33.142
1025	72790	33.1521
1024	72220	33.1623
1023	71310	33.1724
1022	71580	33.1825
1021	71930	33.1927
1020	74330	33.2028
1019	80370	33.2129
1018	82810	33.2231
1017	78510	33.2332
1016	74760	33.2434
1015	72680	33.2535
1014	72510	33.2636
1013	72830	33.2738
1012	73710	33.2839
1011	74010	33.294
1010	71470	33.3042
1009	71300	33.3143
1008	71980	33.3244
1007	71830	33.3346
1006	72870	33.3447
1005	73110	33.3548
1004	73660	33.365
1003	73820	33.3751
1002	73290	33.3852
1001	73150	33.3954
1000	73000	33.4055
999	73570	33.4156
998	73030	33.4258
997	73440	33.4359
996	73800	33.4461
995	74280	33.4562
994	74850	33.4663
993	74360	33.4765
992	75220	33.4866
991	73910	33.4967
990	73000	33.5069
989	72930	33.517
988	72720	33.5271
987	70790	33.5373
986	71420	33.5474
985	71770	33.5575
984	69700	33.5677
983	70080	33.5778
982	70580	33.5879
981	69130	33.5981
980	68070	33.6082
979	68850	33.6183
978	70520	33.6285
977	72010	33.6386
976	71730	33.6429
975	72970	33.6445
974	75090	33.6462
973	77710	33.6478
972	79040	33.6495
971	78970	33.6511
970	78190	33.6528
969	76100	33.6544
968	72930	33.656
967	71710	33.6577
966	68610	33.6593
965	66040	33.661
964	65830	33.6626
963	63910	33.6643
962	62850	33.6659
961	62790	33.6675
960	62010	33.6692
959	61610	33.6708
958	61120	33.6725
957	61970	33.6741
956	59780	33.6758
955	62050	33.6774
954	61750	33.6791
953	60700	33.6807
952	59620	33.6823
951	60750	33.684
950	61410	33.6856
949	61300	33.6873
948	62010	33.6889
947	62130	33.6906
946	61610	33.6922
945	62280	33.6938
944	62400	33.6955
943	62150	33.6971
942	61560	33.6988
941	61880	33.7004
940	62870	33.7021
939	62600	33.7037
938	62530	33.7054
937	63130	33.707
936	63020	33.7086
935	63450	33.7103
934	62460	33.7119
933	63320	33.7136
932	62530	33.7152
931	63740	33.7169
930	64490	33.7185
929	63270	33.7201
928	63370	33.7218
927	62950	33.7234
926	63370	33.7301
925	65190	33.7391
924	64890	33.7481
923	65630	33.7571
922	65640	33.7661
921	63440	33.7751
920	63960	33.7841
919	64880	33.7931
918	64360	33.802
917	64250	33.811
916	64860	33.82
915	64540	33.829
914	64380	33.838
913	65490	33.847
912	65740	33.856
911	64660	33.8649
910	64410	33.8739
909	64280	33.8829
908	65710	33.8919
907	66860	33.9009
906	66450	33.9099
905	67480	33.9189
904	67510	33.9279
903	65470	33.9368
902	66150	33.9458
901	66570	33.9548
900	66630	33.9638
899	67280	33.9728
898	67530	33.9818
897	65710	33.9908
896	67160	33.9997
895	67070	34.0087
894	66180	34.0177
893	65400	34.0267
892	67060	34.0357
891	67860	34.0447
890	68180	34.0537
889	67770	34.0627
888	67560	34.0716
887	66500	34.0806
886	66480	34.0896
885	67670	34.0986
884	67700	34.1076
883	67020	34.1166
882	67030	34.1256
881	67900	34.1345
880	67850	34.1435
879	68980	34.1525
878	68860	34.1615
877	69180	34.1705
876	70000	34.1778
875	70090	34.1843
874	69570	34.1908
873	69470	34.1973
872	67610	34.2038
871	67670	34.2104
870	69570	34.2169
869	69540	34.2234
868	70280	34.2299
867	69700	34.2364
866	70140	34.2429
865	71140	34.2495
864	69380	34.256
863	69730	34.2625
862	70410	34.269
861	70320	34.2755
860	70740	34.282
859	70540	34.2886
858	70270	34.2951
857	71150	34.3016
856	70990	34.3081
855	70890	34.3146
854	70150	34.3211
853	71460	34.3277
852	71080	34.3342
851	71050	34.3407
850	72270	34.3472
849	72290	34.3537
848	71550	34.3602
847	71080	34.3668
846	72860	34.3733
845	71880	34.3798
844	71060	34.3863
843	72890	34.3928
842	72130	34.3993
841	73010	34.4059
840	71700	34.4124
839	73130	34.4189
838	72030	34.4254
837	73700	34.4319
836	73050	34.4384
835	73740	34.445
834	74720	34.4515
833	72850	34.458
832	72900	34.4645
831	74020	34.471
830	74360	34.4776
829	74310	34.4841
828	72740	34.4906
827	73070	34.4971
826	73920	34.5007
825	74100	34.503
824	73830	34.5052
823	73140	34.5075
822	72870	34.5098
821	73930	34.5121
820	74460	34.5144
819	75840	34.5166
818	75140	34.5189
817	73800	34.5212
816	73580	34.5235
815	74920	34.5257
814	74660	34.528
813	73890	34.5303
812	75220	34.5326
811	76140	34.5349
810	75120	34.5371
809	74490	34.5394
808	74370	34.5417
807	76170	34.544
806	76570	34.5462
805	75660	34.5485
804	76220	34.5508
803	75820	34.5531
802	75970	34.5554
801	76620	34.5576
800	75880	34.5599
799	76220	34.5622
798	75730	34.5645
797	75890	34.5667
796	77550	34.569
795	75850	34.5713
794	77540	34.5736
793	76690	34.5759
792	77280	34.5781
791	78230	34.5804
790	77930	34.5827
789	77240	34.585
788	77100	34.5872
787	76260	34.5895
786	76980	34.5874
785	77610	34.5834
784	78300	34.5793
783	77970	34.5752
782	78210	34.5712
781	78330	34.5671
780	78570	34.5631
779	77830	34.559
778	78470	34.5549
777	78310	34.5509
776	79570	34.5468
775	78680	34.5428
774	77940	34.5387
773	79570	34.5346
772	78230	34.5306
771	79450	34.5265
770	79550	34.5225
769	78610	34.5184
768	79020	34.5143
767	79350	34.5103
766	79300	34.5062
765	79590	34.5021
764	81240	34.4981
763	81620	34.494
762	80250	34.49
761	79620	34.4859
760	79440	34.4818
759	80810	34.4778
758	79950	34.4737
757	80280	34.4697
756	80590	34.4656
755	80950	34.4615
754	80660	34.4575
753	81520	34.4534
752	81390	34.4493
751	80670	34.4453
750	81310	34.4412
749	82160	34.4372
748	82020	34.4331
747	81560	34.429
746	81640	34.425
745	80070	34.4209
744	80590	34.4169
743	82410	34.4128
742	81980	34.4087
741	81710	34.4047
740	81300	34.4006
739	81990	34.3965
738	81870	34.3925
737	81760	34.3884
736	81550	34.3844
735	81760	34.3803
734	81710	34.3762
733	81510	34.3722
732	83320	34.3681
731	81930	34.3641
730	82740	34.36
729	82520	34.3559
728	82990	34.3519
727	83630	34.3478
726	82530	34.3536
725	81910	34.3637
724	82470	34.3738
723	83780	34.384
722	83060	34.3941
721	84590	34.4042
720	83760	34.4144
719	82270	34.4245
718	82730	34.4347
717	84150	34.4448
716	84640	34.4549
715	85760	34.4651
714	84030	34.4752
713	84270	34.4854
712	84990	34.4955
711	84290	34.5056
710	83950	34.5158
709	83750	34.5259
708	85000	34.5361
707	84720	34.5462
706	84610	34.5563
705	84410	34.5665
704	84610	34.5766
703	84980	34.5868
702	85270	34.5969
701	85190	34.607
700	85220	34.6172
699	84090	34.6273
698	84350	34.6375
697	83140	34.6476
696	84660	34.6577
695	85510	34.6679
694	85080	34.678
693	85940	34.6882
692	85930	34.6983
691	85090	34.7084
690	84040	34.7186
689	85020	34.7287
688	86440	34.7388
687	86200	34.749
686	86610	34.7591
685	85610	34.7693
684	85370	34.7794
683	85550	34.7895
682	84120	34.7997
681	85440	34.8098
680	86040	34.82
679	86090	34.8301
678	85870	34.8402
677	86080	34.8504
676	86250	34.8498
675	84880	34.8445
674	86410	34.8392
673	86820	34.8338
672	86640	34.8285
671	85760	34.8232
670	86420	34.8178
669	85380	34.8125
668	86280	34.8072
667	86790	34.8018
666	86160	34.7965
665	86090	34.7912
664	85220	34.7858
663	86750	34.7805
662	85410	34.7752
661	86760	34.7698
660	87330	34.7645
659	87780	34.7592
658	87140	34.7538
657	87530	34.7485
656	86460	34.7432
655	87020	34.7378
654	86360	34.7325
653	86190	34.7272
652	87590	34.7218
651	86790	34.7165
650	86650	34.7112
649	87030	34.7058
648	87910	34.7005
647	87000	34.6952
646	87650	34.6898
645	87290	34.6845
644	86870	34.6792
643	87780	34.6738
642	86510	34.6685
641	87170	34.6632
640	87320	34.6578
639	88020	34.6525
638	86600	34.6472
637	87300	34.6418
636	87140	34.6365
635	86910	34.6312
634	86850	34.6258
633	87840	34.6205
632	87510	34.6152
631	87470	34.6098
630	87160	34.6045
629	86570	34.5992
628	86540	34.5938
627	86200	34.5885
626	86230	34.5832
625	86760	34.5778
624	87320	34.5725
623	87370	34.5672
622	86790	34.5618
621	87150	34.5565
620	86480	34.5512
619	86840	34.5458
618	86890	34.5405
617	86620	34.5352
616	87540	34.5429
615	87850	34.5565
614	88160	34.5701
613	85600	34.5837
612	85480	34.5973
611	85890	34.6109
610	87090	34.6245
609	86650	34.6381
608	86000	34.6517
607	86250	34.6653
606	86720	34.6789
605	87730	34.6925
604	87430	34.7061
603	87410	34.7197
602	85410	34.7333
601	84850	34.7469
600	85290	34.7605
599	84650	34.7741
598	85460	34.7877
597	84790	34.8013
596	86270	34.8149
595	86750	34.8285
594	85910	34.8421
593	85400	34.8557
592	85450	34.8693
591	84210	34.8829
590	85460	34.8965
589	85310	34.9101
588	85330	34.9237
587	85740	34.9373
586	86210	34.9509
585	87070	34.9644
584	87110	34.978
583	85400	34.9916
582	85480	35.0052
581	84760	35.0188
580	84080	35.0324
579	85290	35.046
578	85220	35.0596
577	85210	35.0732
576	85140	35.0657
575	84880	35.0486
574	84260	35.0316
573	83340	35.0146
572	81980	34.9975
571	82140	34.9805
570	81370	34.9634
569	79480	34.9464
568	79460	34.9293
567	80510	34.9123
566	82160	34.8952
565	82220	34.8782
564	81550	34.8611
563	82920	34.8441
562	84980	34.827
561	85410	34.81
560	84860	34.7929
559	81770	34.7759
558	80390	34.7588
557	79460	34.7418
556	78740	34.7248
555	77650	34.7077
554	76990	34.6907
553	77110	34.6736
552	76510	34.6566
551	76070	34.6395
550	75420	34.6225
549	75980	34.6054
548	74910	34.5884
547	72040	34.5713
546	73020	34.5543
545	70870	34.5372
544	70970	34.5202
543	72090	34.5031
542	68720	34.4861
541	67810	34.4691
540	67650	34.452
539	65840	34.435
538	66160	34.4179
537	64190	34.4009
536	63110	34.3838
535	60390	34.3668
534	59760	34.3497
533	62100	34.3327
532	63530	34.3156
531	66450	34.2986
530	77750	34.2815
529	97600	34.2645
528	116280	34.2474
527	124820	34.2304
526	120220	34.2133
525	87030	34.1963
524	59710	34.1793
523	52400	34.1622
522	52600	34.1452
521	51940	34.1281
520	50050	34.1111
519	50920	34.094
518	50110	34.077
517	48940	34.0599
516	48140	34.0605
515	49670	34.069
514	49050	34.0775
513	48020	34.0859
512	48970	34.0944
511	48560	34.1029
510	48410	34.1114
509	47980	34.1199
508	48170	34.1283
507	47470	34.1368
506	47100	34.1453
505	46830	34.1538
504	47130	34.1623
503	47300	34.1708
502	45900	34.1792
501	46310	34.1877
500	45700	34.1962
499	46430	34.2047
498	45750	34.2132
497	47470	34.2216
496	47890	34.2301
495	49890	34.2386
494	54260	34.2471
493	56610	34.2556
492	52240	34.2641
491	47050	34.2725
490	42910	34.281
489	41490	34.2895
488	40020	34.298
487	39240	34.3065
486	40320	34.3149
485	39880	34.3234
484	40000	34.3319
483	40580	34.3404
482	40090	34.3489
481	39240	34.3574
480	38860	34.3658
479	39360	34.3743
478	38620	34.3828
477	38880	34.3913
476	38030	34.4053
475	38300	34.4219
474	38400	34.4384
473	37300	34.4549
472	37050	34.4715
471	35650	34.488
470	34810	34.5046
469	34540	34.5211
468	35070	34.5376
467	33570	34.5542
466	31280	34.5707
465	28810	34.5873
464	28520	34.6038
463	28870	34.6203
462	32980	34.6369
461	38650	34.6534
460	40870	34.67
459	35940	34.6865
458	29600	34.703
457	30220	34.7196
456	40420	34.7361
455	60820	34.7526
454	56920	34.7692
453	31010	34.7857
452	19890	34.8023
451	19560	34.8188
450	18620	34.8353
449	17660	34.8519
448	16030	34.8684
447	15260	34.885
446	15390	34.9015
445	15360	34.918
444	15250	34.9346
443	14980	34.9511
442	14910	34.9677
441	14640	34.9842
440	15130	35.0007
439	15460	35.0173
438	15000	35.0338
437	15500	35.0504
436	15700	35.0669
435	16010	35.0834
434	15240	35.1
433	15060	35.1165
432	15490	35.1331
431	15650	35.1496
430	15570	35.1661
429	14780	35.1827
428	14630	35.1992
427	15450	35.2157
426	15540	35.2495
425	15330	35.2911
424	15070	35.3327
423	15960	35.3742
422	16170	35.4158
421	15540	35.4573
420	15950	35.4989
419	15730	35.5404
418	15810	35.582
417	15570	35.6235
416	15460	35.6651
415	15170	35.7066
414	15520	35.7482
413	15900	35.7897
412	15780	35.8313
411	15470	35.8729
410	15170	35.9144
409	15570	35.956
408	15830	35.9975
407	16530	36.0391
406	15890	36.0806
405	15580	36.1222
404	16160	36.1637
403	16500	36.2053
402	15640	36.2468
401	15430	36.2884
400	16210	36.33
399	16600	36.3715
398	16750	36.4131
397	19740	36.4546
396	20850	36.4962
395	18520	36.5377
394	16900	36.5793
393	16620	36.6208
392	15380	36.6624
391	15750	36.7039
390	16050	36.7455
389	15710	36.787
388	16060	36.8286
387	16500	36.8702
386	16410	36.8619
385	16090	36.8312
384	16400	36.8005
383	16470	36.7698
382	16960	36.7391
381	16720	36.7084
380	15560	36.6777
379	16130	36.647
378	16460	36.6163
377	16380	36.5856
376	16830	36.5549
375	17680	36.5242
374	17850	36.4935
373	18050	36.4628
372	17900	36.4321
371	17270	36.4014
370	16940	36.3707
369	17030	36.3401
368	16870	36.3094
367	17020	36.2787
366	17300	36.248
365	17060	36.2173
364	16970	36.1866
363	17010	36.1559
362	16860	36.1252
361	16960	36.0945
360	17130	36.0638
359	17780	36.0331
358	17520	36.0024
357	18100	35.9717
356	17840	35.941
355	17460	35.9103
354	17340	35.8796
353	17980	35.8489
352	18190	35.8182
351	17740	35.7876
350	17870	35.7569
349	18850	35.7262
348	19190	35.6955
347	19640	35.6648
346	19420	35.6341
345	19670	35.6034
344	20410	35.5727
343	21140	35.542
342	20080	35.5113
341	19100	35.4806
340	19110	35.4499
339	18650	35.4192
338	18850	35.3885
337	18700	35.3578
336	18890	35.3271
335	18480	35.2964
334	18430	35.2658
333	19190	35.2351
332	18930	35.2044
331	18980	35.1737
330	20310	35.143
329	20220	35.1123
328	19700	35.0816
327	19040	35.0509
326	19550	35.0202
325	20260	34.9895
324	19920	34.9588
323	19810	34.9281
322	20370	34.8974
321	20550	34.8667
320	20330	34.836
319	19940	34.8053
318	21150	34.7746
317	21010	34.7439
316	21650	34.7133
315	20880	34.6826
314	21050	34.6519
313	21190	34.6212
312	21690	34.5905
311	21610	34.5598
310	22020	34.5291
309	21970	34.4984
308	22570	34.4677
307	21450	34.437
306	21660	34.4063
305	22630	34.3756
304	22110	34.3449
303	22430	34.3142
302	23690	34.2835
301	23360	34.2528
300	22190	34.2221
299	21310	34.1914
298	20430	34.1608
297	20120	34.1301
296	19340	34.1395
295	18630	34.1668
294	18390	34.1942
293	18340	34.2216
292	18640	34.249
291	18530	34.2764
290	18960	34.3038
289	19350	34.3312
288	18010	34.3586
287	17320	34.386
286	19830	34.4134
285	26500	34.4408
284	31270	34.4682
283	44370	34.4956
282	77110	34.523
281	84610	34.5504
280	43970	34.5778
279	17780	34.6052
278	14280	34.6326
277	14190	34.66
276	13420	34.6874
275	13550	34.7148
274	12510	34.7422
273	12460	34.7696
272	12710	34.797
271	12570	34.8244
270	13250	34.8518
269	13070	34.8792
268	13180	34.9066
267	13310	34.934
266	13180	34.9614
265	13300	34.9888
264	13150	35.0162
263	13080	35.0436
262	12890	35.071
261	12990	35.0984
260	12570	35.1258
259	12820	35.1532
258	12750	35.1806
257	12880	35.208
256	12650	35.2354
255	12720	35.2628
254	12920	35.2902
253	12870	35.3176
252	12750	35.345
251	13150	35.3724
250	12630	35.3998
249	12510	35.4272
248	12610	35.4546
247	13180	35.482
246	13320	35.513
245	13050	35.5456
244	13080	35.5782
243	13600	35.6109
242	12880	35.6435
241	12810	35.6761
240	13250	35.7087
239	13440	35.7413
238	12990	35.774
237	13050	35.8066
236	13470	35.8392
235	12510	35.8718
234	13210	35.9044
233	12730	35.9371
232	13130	35.9697
231	13230	36.0023
230	13370	36.0349
229	13300	36.0675
228	12790	36.1002
227	13250	36.1328
226	13240	36.1654
225	13020	36.198
224	13240	36.2306
223	13500	36.2633
222	13170	36.2959
221	12790	36.3285
220	13330	36.3611
219	13230	36.3937
218	13650	36.4264
217	13100	36.459
216	13290	36.4916
215	12820	36.5242
214	12530	36.5568
213	13230	36.5895
212	13670	36.6221
211	12920	36.6547
210	12950	36.6873
209	12880	36.7199
208	11910	36.7526
207	12150	36.7852
206	12230	36.8178
205	12740	36.8504
204	12660	36.883
203	13450	36.9157
202	12870	36.9483
201	12990	36.9809
200	12690	37.0135
199	12930	37.0461
198	12810	37.0788
197	13440	37.1114
196	14280	37.144
195	14940	37.1766
194	14910	37.2092
193	13800	37.2419
192	13150	37.2745
191	12940	37.3071
190	12880	37.3397
189	13030	37.3723
188	12980	37.405
187	13110	37.4376
186	13280	37.4726
185	12950	37.5087
184	12820	37.5449
183	12920	37.581
182	12940	37.6171
181	12470	37.6533
180	13070	37.6894
179	13340	37.7255
178	13360	37.7617
177	13090	37.7978
176	13250	37.8339
175	13040	37.87
174	12880	37.9062
173	12760	37.9423
172	13230	37.9784
171	12950	38.0146
170	12950	38.0507
169	12770	38.0868
168	12840	38.123
167	13530	38.1591
166	13320	38.1952
165	13360	38.2313
164	13340	38.2675
163	13310	38.3036
162	12950	38.3397
161	12750	38.3759
160	12680	38.412
159	12800	38.4481
158	12590	38.4843
157	12610	38.5204
156	12600	38.5565
155	12810	38.5926
154	12550	38.6288
153	12890	38.6649
152	12980	38.701
151	13570	38.7372
150	13600	38.7733
149	13630	38.8094
148	13220	38.8456
147	13100	38.8817
146	12620	38.9178
145	12430	38.9539
144	12810	38.9901
143	12260	39.0262
142	12240	39.0623
141	12980	39.0985
140	12870	39.1346
139	12660	39.1707
138	13090	39.2068
137	13650	39.243
136	13190	39.2791
135	13150	39.3152
134	12990	39.3514
133	12610	39.3875
132	12520	39.4236
131	12550	39.4598
130	12500	39.4704
129	12480	39.4696
128	12520	39.4688
127	12430	39.468
126	12490	39.4672
125	12070	39.4664
124	11920	39.4656
123	11870	39.4647
122	11980	39.4639
121	11530	39.4631
120	11670	39.4623
119	11610	39.4615
118	12180	39.4607
117	11930	39.4599
116	12950	39.4591
115	13020	39.4583
114	12510	39.4575
113	11710	39.4567
112	11480	39.4559
111	11380	39.4551
110	11540	39.4542
109	11260	39.4534
108	11480	39.4526
107	11550	39.4518
106	11480	39.451
105	11560	39.4502
104	11700	39.4494
103	11450	39.4486
102	11170	39.4478
101	11030	39.447
100	11410	39.4462
99	11900	39.4454
98	11850	39.4446
97	11300	39.4437
96	10620	39.4429
95	10670	39.4421
94	10770	39.4413
93	10590	39.4405
92	11030	39.4397
91	11010	39.4389
90	11340	39.4381
89	11530	39.4373
88	11790	39.4365
87	11880	39.4357
86	12300	39.4349
85	12290	39.4341
84	11860	39.4332
83	11140	39.4324
82	11130	39.4316
81	10890	39.4308
80	10470	39.43
79	10680	39.4292
78	10710	39.4284
77	10190	39.4276
76	10450	39.4268
75	10030	39.426
74	9530	39.4252
73	9640	39.4244
72	9390	39.4236
71	9670	39.4227
70	10700	39.4219
69	10210	39.4211
68	9130	39.4203
67	9090	39.4195
66	8550	39.4187
65	8420	39.4179
64	8470	39.4171
63	9260	39.4163
62	9250	39.4155
61	10040	39.4147
60	12290	39.4139
59	12540	39.4131
58	12880	39.4122
57	11090	39.4114
56	9780	39.4106
55	8730	39.4098
54	8430	39.409
53	8090	39.4082
52	7800	39.4074
51	7500	39.4066
50	7160	39.4058
49	7250	39.405
48	7440	39.4042
47	7320	39.4034
46	6980	39.4026
45	6670	39.4017
44	6690	39.4009
43	6220	39.4001
42	5750	39.3993
41	5650	39.3985
40	6010	39.3977
39	5570	39.3969
38	5720	39.3961
37	6280	39.3953
36	6690	39.3945
35	8010	39.3937
34	10750	39.3929
33	12900	39.3921
32	10560	39.3912
31	6780	39.3904
30	5080	39.3896
29	4530	39.3888
28	4260	39.388
27	4370	39.3872
26	4030	39.3864
25	3330	39.3856
24	3200	39.3848
23	3550	39.384
22	4030	39.3832
21	4280	39.3824
20	4430	39.3816
19	4910	39.3807
18	5220	39.3799
17	4380	39.3791
16	3460	39.3783
15	3090	39.3775
14	2810	39.3767
13	2560	39.3759
12	2200	39.3751
11	1710	39.3743
10	1450	39.3735
9	1570	39.3727
8	1580	39.3719
7	1830	39.3711
6	2130	39.3702
5	1720	39.3694
4	1820	39.3686
3	2120	39.3678
2	2280	39.367
1	2370	39.3662
0	1720	39.3654
-1	880	39.3646
-2	330	39.3638
-3	190	39.363
-4	100	39.3622
-5	20	39.3614
