# Supplementary material for: Mechanism of Exosomes Involved in Osteoimmunity Promoting Osseointegration Around Titanium Implants With Small-Scale Topography
Source: Front Bioeng Biotechnol. 2021 Jul 15;9:682384. doi: 10.3389/fbioe.2021.682384 (PMC8320438; doi:10.3389/fbioe.2021.682384)
Supplement: Supplementary file 4 [file Table_2.XLSX]

## Sheet: Sheet51
Quantification
	BE [eV]	FWHM [eV]	RSF	Atomic conc. [%]	Error [%]	Mass conc. [%]	Error [%]
C 1s	281.95	0	0.28	66.11	0.51	57.37	0.69
Al 2p	71.6	0	0.19	0.86	0.34	1.67	0.66
N 1s	397	0	0.48	11.02	0.41	11.15	0.42
O 1s	528.55	0	0.78	20.12	0.34	23.26	0.42
Ti 2p	455.35	0	2	1.9	0.18	6.56	0.6

## Sheet: Al 2p
20200923/shan da/1: 7/Al 2p
Binding energy (eV)	Counts per second	Trans Fn
88.6357	3476.67	4.27337
88.5857	3435.56	4.27363
88.5357	3332.22	4.27389
88.4857	3318.89	4.27415
88.4357	3397.78	4.27441
88.3857	3326.67	4.27467
88.3357	3412.22	4.27493
88.2857	3388.89	4.27519
88.2357	3352.22	4.27545
88.1857	3352.22	4.27571
88.1357	3278.89	4.27597
88.0857	3400	4.27623
88.0357	3237.78	4.27649
87.9857	3253.33	4.27675
87.9357	3286.67	4.27701
87.8857	3318.89	4.27727
87.8357	3287.78	4.27753
87.7857	3267.78	4.27779
87.7357	3195.56	4.27805
87.6857	3207.78	4.27831
87.6357	3257.78	4.27857
87.5857	3226.67	4.27883
87.5357	3204.44	4.27909
87.4857	3122.22	4.27935
87.4357	3104.44	4.27961
87.3857	3144.44	4.27987
87.3357	3161.11	4.28013
87.2857	2997.78	4.28039
87.2357	3047.78	4.28065
87.1857	3092.22	4.28091
87.1357	3051.11	4.28117
87.0857	3091.11	4.28143
87.0357	3016.67	4.28169
86.9857	3051.11	4.28195
86.9357	3022.22	4.28221
86.8857	3052.22	4.28247
86.8357	2941.11	4.28273
86.7857	2967.78	4.28299
86.7357	3053.33	4.28325
86.6857	2995.56	4.28351
86.6357	2908.89	4.28377
86.5857	2815.56	4.28403
86.5357	2921.11	4.28429
86.4857	2995.56	4.28455
86.4357	2956.67	4.28481
86.3857	2897.78	4.28507
86.3357	2938.89	4.28533
86.2857	2891.11	4.28559
86.2357	2802.22	4.28585
86.1857	2871.11	4.28611
86.1357	2891.11	4.28637
86.0857	2892.22	4.28663
86.0357	2826.67	4.28689
85.9857	2801.11	4.28715
85.9357	2880	4.28741
85.8857	2840	4.28767
85.8357	2841.11	4.28793
85.7857	2766.67	4.28819
85.7357	2750	4.28845
85.6857	2860	4.28871
85.6357	2863.33	4.28897
85.5857	2787.78	4.28923
85.5357	2825.56	4.28949
85.4857	2803.33	4.28975
85.4357	2837.78	4.29001
85.3857	2840	4.29027
85.3357	2845.56	4.29053
85.2857	2827.78	4.29079
85.2357	2752.22	4.29105
85.1857	2757.78	4.29131
85.1357	2767.78	4.29157
85.0857	2805.56	4.29183
85.0357	2747.78	4.29209
84.9857	2745.56	4.29235
84.9357	2830	4.29261
84.8857	2768.89	4.29287
84.8357	2671.11	4.29313
84.7857	2734.44	4.29339
84.7357	2755.56	4.29365
84.6857	2753.33	4.29391
84.6357	2720	4.29417
84.5857	2812.22	4.29443
84.5357	2780	4.29469
84.4857	2753.33	4.29495
84.4357	2665.56	4.29521
84.3857	2747.78	4.29547
84.3357	2710	4.29573
84.2857	2720	4.29599
84.2357	2774.44	4.29625
84.1857	2744.44	4.29651
84.1357	2781.11	4.29677
84.0857	2780	4.29703
84.0357	2761.11	4.29729
83.9857	2750	4.29755
83.9357	2723.33	4.29781
83.8857	2818.89	4.29807
83.8357	2796.67	4.29833
83.7857	2750	4.29859
83.7357	2800	4.29885
83.6857	2695.56	4.29911
83.6357	2637.78	4.29937
83.5857	2751.11	4.29963
83.5357	2708.89	4.29989
83.4857	2756.67	4.30015
83.4357	2745.56	4.30041
83.3857	2710	4.30067
83.3357	2683.33	4.30093
83.2857	2655.56	4.30119
83.2357	2695.56	4.30145
83.1857	2678.89	4.30171
83.1357	2693.33	4.30197
83.0857	2743.33	4.30223
83.0357	2736.67	4.30249
82.9857	2722.22	4.30275
82.9357	2708.89	4.30301
82.8857	2737.78	4.30327
82.8357	2774.44	4.30353
82.7857	2751.11	4.30379
82.7357	2663.33	4.30405
82.6857	2624.44	4.30431
82.6357	2742.22	4.30457
82.5857	2733.33	4.30483
82.5357	2623.33	4.30509
82.4857	2692.22	4.30535
82.4357	2703.33	4.30561
82.3857	2707.78	4.30587
82.3357	2610	4.30613
82.2857	2658.89	4.30639
82.2357	2647.78	4.30665
82.1857	2673.33	4.30691
82.1357	2597.78	4.30717
82.0857	2613.33	4.30743
82.0357	2656.67	4.30769
81.9857	2646.67	4.30795
81.9357	2673.33	4.30821
81.8857	2642.22	4.30847
81.8357	2712.22	4.30873
81.7857	2708.89	4.30899
81.7357	2682.22	4.30925
81.6857	2693.33	4.30951
81.6357	2617.78	4.30977
81.5857	2732.22	4.31003
81.5357	2677.78	4.31029
81.4857	2650	4.31055
81.4357	2716.67	4.31081
81.3857	2653.33	4.31107
81.3357	2562.22	4.31133
81.2857	2592.22	4.31159
81.2357	2643.33	4.31185
81.1857	2604.44	4.31211
81.1357	2571.11	4.31237
81.0857	2627.78	4.31263
81.0357	2711.11	4.31289
80.9857	2755.56	4.31315
80.9357	2702.22	4.31341
80.8857	2608.89	4.31367
80.8357	2615.56	4.31393
80.7857	2706.67	4.31419
80.7357	2608.89	4.31445
80.6857	2614.44	4.31471
80.6357	2616.67	4.31497
80.5857	2527.78	4.31523
80.5357	2544.44	4.31549
80.4857	2693.33	4.31575
80.4357	2696.67	4.31601
80.3857	2605.56	4.31627
80.3357	2626.67	4.31653
80.2857	2536.67	4.31679
80.2357	2584.44	4.31705
80.1857	2672.22	4.31731
80.1357	2652.22	4.31757
80.0857	2625.56	4.31783
80.0357	2611.11	4.31809
79.9857	2672.22	4.31835
79.9357	2585.56	4.31861
79.8857	2690	4.31887
79.8357	2623.33	4.31913
79.7857	2584.44	4.31939
79.7357	2618.89	4.31965
79.6857	2614.44	4.31991
79.6357	2591.11	4.32017
79.5857	2525.56	4.32043
79.5357	2577.78	4.32069
79.4857	2671.11	4.32095
79.4357	2606.67	4.32121
79.3857	2545.56	4.32147
79.3357	2608.89	4.32173
79.2857	2565.56	4.32199
79.2357	2622.22	4.32225
79.1857	2644.44	4.32251
79.1357	2611.11	4.32277
79.0857	2573.33	4.32303
79.0357	2553.33	4.32329
78.9857	2621.11	4.32355
78.9357	2628.89	4.32381
78.8857	2556.67	4.32407
78.8357	2582.22	4.32433
78.7857	2566.67	4.32459
78.7357	2593.33	4.32485
78.6857	2548.89	4.32511
78.6357	2557.78	4.32537
78.5857	2517.78	4.32563
78.5357	2614.44	4.32589
78.4857	2605.56	4.32615
78.4357	2558.89	4.32641
78.3857	2547.78	4.32667
78.3357	2572.22	4.32693
78.2857	2634.44	4.32719
78.2357	2577.78	4.32745
78.1857	2502.22	4.32771
78.1357	2531.11	4.32797
78.0857	2530	4.32823
78.0357	2627.78	4.32849
77.9857	2582.22	4.32875
77.9357	2611.11	4.32901
77.8857	2588.89	4.32927
77.8357	2568.89	4.32953
77.7857	2532.22	4.32979
77.7357	2600	4.33005
77.6857	2522.22	4.33031
77.6357	2521.11	4.33057
77.5857	2472.22	4.33083
77.5357	2527.78	4.33109
77.4857	2534.44	4.33135
77.4357	2563.33	4.33161
77.3857	2591.11	4.33187
77.3357	2475.56	4.33213
77.2857	2548.89	4.33239
77.2357	2581.11	4.33265
77.1857	2526.67	4.33291
77.1357	2613.33	4.33317
77.0857	2554.44	4.33343
77.0357	2580	4.33369
76.9857	2602.22	4.33395
76.9357	2657.78	4.33421
76.8857	2601.11	4.33447
76.8357	2581.11	4.33473
76.7857	2583.33	4.33499
76.7357	2507.78	4.33525
76.6857	2474.44	4.33551
76.6357	2541.11	4.33577
76.5857	2432.22	4.33603
76.5357	2610	4.33629
76.4857	2548.89	4.33655
76.4357	2514.44	4.33681
76.3857	2584.44	4.33707
76.3357	2561.11	4.33733
76.2857	2514.44	4.33759
76.2357	2560	4.33785
76.1857	2505.56	4.33811
76.1357	2550	4.33837
76.0857	2524.44	4.33863
76.0357	2616.67	4.33889
75.9857	2626.67	4.33915
75.9357	2604.44	4.33941
75.8857	2572.22	4.33967
75.8357	2608.89	4.33993
75.7857	2566.67	4.34019
75.7357	2540	4.34045
75.6857	2560	4.34071
75.6357	2612.22	4.34097
75.5857	2620	4.34123
75.5357	2524.44	4.34149
75.4857	2581.11	4.34175
75.4357	2574.44	4.34201
75.3857	2526.67	4.34227
75.3357	2623.33	4.34253
75.2857	2664.44	4.34279
75.2357	2662.22	4.34305
75.1857	2617.78	4.34331
75.1357	2721.11	4.34357
75.0857	2636.67	4.34383
75.0357	2646.67	4.34409
74.9857	2716.67	4.34435
74.9357	2756.67	4.34461
74.8857	2785.56	4.34487
74.8357	2762.22	4.34513
74.7857	2796.67	4.34539
74.7357	2797.78	4.34565
74.6857	2910	4.34591
74.6357	2812.22	4.34617
74.5857	2827.78	4.34643
74.5357	2902.22	4.34669
74.4857	2965.56	4.34695
74.4357	2988.89	4.34721
74.3857	3007.78	4.34747
74.3357	2952.22	4.34773
74.2857	2963.33	4.34799
74.2357	3068.89	4.34825
74.1857	3040	4.34851
74.1357	3017.78	4.34877
74.0857	3050	4.34903
74.0357	2951.11	4.34929
73.9857	2981.11	4.34955
73.9357	3003.33	4.34981
73.8857	3044.44	4.35007
73.8357	2931.11	4.35033
73.7857	2972.22	4.35059
73.7357	2837.78	4.35085
73.6857	2871.11	4.35111
73.6357	2842.22	4.35137
73.5857	2896.67	4.35163
73.5357	2932.22	4.35189
73.4857	2845.56	4.35215
73.4357	2808.89	4.35241
73.3857	2815.56	4.35267
73.3357	2748.89	4.35293
73.2857	2711.11	4.35319
73.2357	2647.78	4.35345
73.1857	2643.33	4.35371
73.1357	2638.89	4.35397
73.0857	2634.44	4.35423
73.0357	2618.89	4.35449
72.9857	2630	4.35475
72.9357	2558.89	4.35501
72.8857	2510	4.35527
72.8357	2511.11	4.35553
72.7857	2621.11	4.35579
72.7357	2488.89	4.35605
72.6857	2502.22	4.35631
72.6357	2463.33	4.35657
72.5857	2426.67	4.35683
72.5357	2373.33	4.35709
72.4857	2437.78	4.35735
72.4357	2381.11	4.35761
72.3857	2407.78	4.35787
72.3357	2465.56	4.35813
72.2857	2385.56	4.35839
72.2357	2332.22	4.35865
72.1857	2306.67	4.35891
72.1357	2420	4.35917
72.0857	2384.44	4.35943
72.0357	2397.78	4.35969
71.9857	2437.78	4.35995
71.9357	2386.67	4.36021
71.8857	2406.67	4.36047
71.8357	2330	4.36073
71.7857	2422.22	4.36099
71.7357	2378.89	4.36125
71.6857	2362.22	4.36151
71.6357	2357.78	4.36177
71.5857	2394.44	4.36203
71.5357	2376.67	4.36229
71.4857	2386.67	4.36255
71.4357	2391.11	4.36281
71.3857	2422.22	4.36307
71.3357	2315.56	4.36333
71.2857	2428.89	4.36359
71.2357	2366.67	4.36385
71.1857	2332.22	4.36411
71.1357	2395.56	4.36437
71.0857	2356.67	4.36463
71.0357	2357.78	4.36489
70.9857	2332.22	4.36515
70.9357	2318.89	4.36541
70.8857	2391.11	4.36567
70.8357	2442.22	4.36593
70.7857	2354.44	4.36619
70.7357	2342.22	4.36645
70.6857	2255.56	4.36671
70.6357	2366.67	4.36697
70.5857	2373.33	4.36723
70.5357	2320	4.36749
70.4857	2243.33	4.36775
70.4357	2262.22	4.36801
70.3857	2322.22	4.36827
70.3357	2248.89	4.36853
70.2857	2306.67	4.36879
70.2357	2312.22	4.36905
70.1857	2298.89	4.36931
70.1357	2321.11	4.36957
70.0857	2338.89	4.36983
70.0357	2375.56	4.37009
69.9857	2388.89	4.37035
69.9357	2345.56	4.37061
69.8857	2318.89	4.37087
69.8357	2305.56	4.37113
69.7857	2276.67	4.37139
69.7357	2335.56	4.37165
69.6857	2370	4.37191
69.6357	2345.56	4.37217
69.5857	2348.89	4.37243
69.5357	2250	4.37269
69.4857	2294.44	4.37295
69.4357	2283.33	4.37321
69.3857	2348.89	4.37347
69.3357	2411.11	4.37373
69.2857	2388.89	4.37399
69.2357	2288.89	4.37425
69.1857	2276.67	4.37451
69.1357	2354.44	4.37477
69.0857	2268.89	4.37503
69.0357	2327.78	4.37529
68.9857	2390	4.37555
68.9357	2357.78	4.37581
68.8857	2357.78	4.37607
68.8357	2342.22	4.37633
68.7857	2427.78	4.37659
68.7357	2327.78	4.37685
68.6857	2374.44	4.37711
68.6357	2376.67	4.37737
68.5857	2425.56	4.37763
68.5357	2422.22	4.37789
68.4857	2341.11	4.37815
68.4357	2387.78	4.37841
68.3857	2323.33	4.37867
68.3357	2298.89	4.37893
68.2857	2311.11	4.37919
68.2357	2363.33	4.37945
68.1857	2342.22	4.37971
68.1357	2354.44	4.37997
68.0857	2400	4.38023
68.0357	2405.56	4.38049
67.9857	2335.56	4.38075
67.9357	2333.33	4.38101
67.8857	2475.56	4.38127
67.8357	2432.22	4.38153
67.7857	2324.44	4.38179
67.7357	2363.33	4.38205
67.6857	2360	4.38231
67.6357	2292.22	4.38257
67.5857	2354.44	4.38283
67.5357	2415.56	4.38309
67.4857	2295.56	4.38335
67.4357	2303.33	4.38361
67.3857	2321.11	4.38387
67.3357	2384.44	4.38413
67.2857	2338.89	4.38439
67.2357	2340	4.38465
67.1857	2248.89	4.38491
67.1357	2328.89	4.38517
67.0857	2278.89	4.38543
67.0357	2347.78	4.38569
66.9857	2373.33	4.38595
66.9357	2288.89	4.38621
66.8857	2325.56	4.38647
66.8357	2340	4.38673
66.7857	2407.78	4.38699
66.7357	2271.11	4.38725
66.6857	2310	4.38751
66.6357	2345.56	4.38777
66.5857	2242.22	4.38803
66.5357	2266.67	4.38829
66.4857	2282.22	4.38855
66.4357	2326.67	4.38881
66.3857	2303.33	4.38907
66.3357	2255.56	4.38933
66.2857	2237.78	4.38959
66.2357	2266.67	4.38985
66.1857	2271.11	4.39011
66.1357	2317.78	4.39037
66.0857	2304.44	4.39063
66.0357	2326.67	4.39089
65.9857	2360	4.39115
65.9357	2353.33	4.39141
65.8857	2297.78	4.39167
65.8357	2295.56	4.39193
65.7857	2297.78	4.39219
65.7357	2258.89	4.39245
65.6857	2228.89	4.39271
65.6357	2253.33	4.39297

## Sheet: C 1s
20200923/shan da/1: 7/C 1s
Binding energy (eV)	Counts per second	Trans Fn
296.136	6050	3.40725
296.086	6090	3.40745
296.036	6036.67	3.40766
295.986	6080	3.40786
295.936	6033.33	3.40806
295.886	6093.33	3.40826
295.836	5966.67	3.40846
295.786	5860	3.40867
295.736	6046.67	3.40887
295.686	5750	3.40907
295.636	5790	3.40927
295.586	5843.33	3.40947
295.536	5983.33	3.40968
295.486	5943.33	3.40988
295.436	5906.67	3.41008
295.386	5823.33	3.41028
295.336	5810	3.41048
295.286	5826.67	3.41069
295.236	5886.67	3.41089
295.186	5893.33	3.41109
295.136	5850	3.41129
295.086	5833.33	3.41149
295.036	5783.33	3.4117
294.986	5676.67	3.4119
294.936	5473.33	3.4121
294.886	5600	3.4123
294.836	5520	3.4125
294.786	5376.67	3.41271
294.736	5583.33	3.41291
294.686	5636.67	3.41311
294.636	5556.67	3.41331
294.586	5726.67	3.41351
294.536	5286.67	3.41372
294.486	5293.33	3.41392
294.436	5340	3.41412
294.386	5420	3.41432
294.336	5490	3.41452
294.286	5243.33	3.41473
294.236	4953.33	3.41493
294.186	5030	3.41513
294.136	5176.67	3.41533
294.086	5270	3.41553
294.036	5316.67	3.41574
293.986	5260	3.41594
293.936	5196.67	3.41614
293.886	5030	3.41634
293.836	5086.67	3.41654
293.786	5013.33	3.41675
293.736	5173.33	3.41695
293.686	5250	3.41715
293.636	5296.67	3.41735
293.586	5143.33	3.41755
293.536	5013.33	3.41776
293.486	4996.67	3.41796
293.436	5123.33	3.41816
293.386	5203.33	3.41836
293.336	5323.33	3.41857
293.286	5323.33	3.41877
293.236	5353.33	3.41897
293.186	5176.67	3.41917
293.136	4943.33	3.41937
293.086	4930	3.41958
293.036	5156.67	3.41978
292.986	5016.67	3.41998
292.936	5226.67	3.42018
292.886	5286.67	3.42038
292.836	5000	3.42059
292.786	5053.33	3.42079
292.736	5063.33	3.42099
292.686	5160	3.42119
292.636	5063.33	3.42139
292.586	4946.67	3.4216
292.536	4973.33	3.4218
292.486	5166.67	3.422
292.436	5000	3.4222
292.386	5200	3.4224
292.336	5123.33	3.42261
292.286	5100	3.42281
292.236	4976.67	3.42301
292.186	4886.67	3.42321
292.136	4903.33	3.42341
292.086	5206.67	3.42362
292.036	5090	3.42382
291.986	5180	3.42402
291.936	5113.33	3.42422
291.886	5123.33	3.42442
291.836	4980	3.42463
291.786	5063.33	3.42483
291.736	5000	3.42503
291.686	5030	3.42523
291.636	5003.33	3.42543
291.586	4863.33	3.42564
291.536	5000	3.42584
291.486	4833.33	3.42604
291.436	4990	3.42624
291.386	4973.33	3.42644
291.336	5143.33	3.42665
291.286	4906.67	3.42685
291.236	4966.67	3.42705
291.186	5036.67	3.42725
291.136	5123.33	3.42745
291.086	4993.33	3.42766
291.036	5150	3.42786
290.986	5060	3.42806
290.936	4963.33	3.42826
290.886	4860	3.42846
290.836	4976.67	3.42867
290.786	4886.67	3.42887
290.736	4720	3.42907
290.686	4806.67	3.42927
290.636	4813.33	3.42947
290.586	4903.33	3.42968
290.536	4790	3.42988
290.486	4860	3.43008
290.436	4873.33	3.43028
290.386	4890	3.43048
290.336	4816.67	3.43069
290.286	4840	3.43089
290.236	4926.67	3.43109
290.186	4963.33	3.43129
290.136	4996.67	3.43149
290.086	4803.33	3.4317
290.036	4850	3.4319
289.986	4806.67	3.4321
289.936	4896.67	3.4323
289.886	5116.67	3.4325
289.836	5013.33	3.43271
289.786	5106.67	3.43291
289.736	5350	3.43311
289.686	5386.67	3.43331
289.636	5320	3.43351
289.586	5473.33	3.43372
289.536	5540	3.43392
289.486	5640	3.43412
289.436	5936.67	3.43432
289.386	6043.33	3.43452
289.336	6130	3.43473
289.286	6560	3.43493
289.236	6716.67	3.43513
289.186	6800	3.43533
289.136	7133.33	3.43553
289.086	7323.33	3.43574
289.036	7410	3.43594
288.986	7723.33	3.43614
288.936	8376.67	3.43634
288.886	8533.33	3.43654
288.836	8990	3.43675
288.786	9500	3.43695
288.736	9486.67	3.43715
288.686	10116.7	3.43735
288.636	10906.7	3.43755
288.586	11293.3	3.43776
288.536	11833.3	3.43796
288.486	12100	3.43816
288.436	12830	3.43836
288.386	14066.7	3.43856
288.336	14446.7	3.43877
288.286	15000	3.43897
288.236	15823.3	3.43917
288.186	16783.3	3.43937
288.136	17523.3	3.43957
288.086	18313.3	3.43978
288.036	18990	3.43998
287.986	19086.7	3.44018
287.936	19930	3.44038
287.886	20546.7	3.44058
287.836	20643.3	3.44079
287.786	21326.7	3.44099
287.736	21266.7	3.44119
287.686	21303.3	3.44139
287.636	20966.7	3.44159
287.586	20703.3	3.4418
287.536	20393.3	3.442
287.486	19686.7	3.4422
287.436	19183.3	3.4424
287.386	18546.7	3.4426
287.336	17696.7	3.44281
287.286	16960	3.44301
287.236	16566.7	3.44321
287.186	16000	3.44341
287.136	15126.7	3.44361
287.086	15050	3.44382
287.036	14630	3.44402
286.986	14240	3.44422
286.936	14303.3	3.44442
286.886	14356.7	3.44462
286.836	14466.7	3.44483
286.786	14650	3.44503
286.736	15130	3.44523
286.686	16303.3	3.44543
286.636	17043.3	3.44563
286.586	17590	3.44584
286.536	18640	3.44604
286.486	19753.3	3.44624
286.436	20653.3	3.44644
286.386	22106.7	3.44664
286.336	22970	3.44685
286.286	23836.7	3.44705
286.236	25200	3.44725
286.186	26806.7	3.44745
286.136	27840	3.44765
286.086	28696.7	3.44786
286.036	29733.3	3.44806
285.986	30550	3.44826
285.936	30993.3	3.44846
285.886	31683.3	3.44866
285.836	32273.3	3.44887
285.786	33020	3.44907
285.736	33710	3.44927
285.686	34370	3.44947
285.636	35113.3	3.44967
285.586	36003.3	3.44988
285.536	36283.3	3.45008
285.486	36723.3	3.45028
285.436	38066.7	3.45048
285.386	38543.3	3.45068
285.336	39316.7	3.45089
285.286	40793.3	3.45109
285.236	42436.7	3.45129
285.186	43250	3.45149
285.136	45663.3	3.45169
285.086	46683.3	3.4519
285.036	47543.3	3.4521
284.986	49986.7	3.4523
284.936	52036.7	3.4525
284.886	53163.3	3.4527
284.836	55030	3.45291
284.786	55873.3	3.45311
284.736	56543.3	3.45331
284.686	57250	3.45351
284.636	57510	3.45372
284.586	58163.3	3.45392
284.536	57670	3.45412
284.486	56966.7	3.45432
284.436	56073.3	3.45452
284.386	55006.7	3.45473
284.336	53746.7	3.45493
284.286	51083.3	3.45513
284.236	48783.3	3.45533
284.186	46076.7	3.45553
284.136	43453.3	3.45574
284.086	40410	3.45594
284.036	37583.3	3.45614
283.986	34550	3.45634
283.936	31650	3.45654
283.886	28956.7	3.45675
283.836	26403.3	3.45695
283.786	23986.7	3.45715
283.736	21663.3	3.45735
283.686	19360	3.45755
283.636	17640	3.45776
283.586	15536.7	3.45796
283.536	13490	3.45816
283.486	12183.3	3.45836
283.436	10883.3	3.45856
283.386	9846.67	3.45877
283.336	8866.67	3.45897
283.286	8213.33	3.45917
283.236	7193.33	3.45937
283.186	6586.67	3.45957
283.136	5970	3.45978
283.086	5520	3.45998
283.036	5196.67	3.46018
282.986	5116.67	3.46038
282.936	4743.33	3.46058
282.886	4503.33	3.46079
282.836	4390	3.46099
282.786	4343.33	3.46119
282.736	4163.33	3.46139
282.686	3920	3.46159
282.636	4033.33	3.4618
282.586	3746.67	3.462
282.536	3853.33	3.4622
282.486	3670	3.4624
282.436	3633.33	3.4626
282.386	3550	3.46281
282.336	3526.67	3.46301
282.286	3703.33	3.46321
282.236	3720	3.46341
282.186	3540	3.46361
282.136	3350	3.46382
282.086	3350	3.46402
282.036	3460	3.46422
281.986	3506.67	3.46442
281.936	3563.33	3.46462
281.886	3613.33	3.46483
281.836	3563.33	3.46503
281.786	3433.33	3.46523
281.736	3343.33	3.46543
281.686	3310	3.46563
281.636	3246.67	3.46584
281.586	3316.67	3.46604
281.536	3146.67	3.46624
281.486	3456.67	3.46644
281.436	3533.33	3.46664
281.386	3363.33	3.46685
281.336	3263.33	3.46705
281.286	3186.67	3.46725
281.236	3306.67	3.46745
281.186	3293.33	3.46765
281.136	3263.33	3.46786
281.086	3213.33	3.46806
281.036	3380	3.46826
280.986	3340	3.46846
280.936	3293.33	3.46866
280.886	3273.33	3.46887
280.836	3383.33	3.46907
280.786	3380	3.46927
280.736	3333.33	3.46947
280.686	3240	3.46967
280.636	3406.67	3.46988
280.586	3330	3.47008
280.536	3233.33	3.47028
280.486	3380	3.47048
280.436	3506.67	3.47068
280.386	3293.33	3.47089
280.336	3233.33	3.47109
280.286	3346.67	3.47129
280.236	3233.33	3.47149
280.186	3170	3.47169
280.136	3310	3.4719
280.086	3383.33	3.4721
280.036	3280	3.4723
279.986	3276.67	3.4725
279.936	3266.67	3.4727
279.886	3223.33	3.47291
279.836	3203.33	3.47311
279.786	3423.33	3.47331
279.736	3346.67	3.47351
279.686	3296.67	3.47371
279.636	3306.67	3.47392
279.586	3196.67	3.47412
279.536	3406.67	3.47432
279.486	3210	3.47452
279.436	3263.33	3.47472
279.386	3256.67	3.47493
279.336	3363.33	3.47513
279.286	3183.33	3.47533
279.236	3320	3.47553
279.186	3360	3.47573
279.136	3373.33	3.47594
279.086	3206.67	3.47614
279.036	3096.67	3.47634
278.986	3093.33	3.47654
278.936	3263.33	3.47674
278.886	3280	3.47695
278.836	3230	3.47715
278.786	3303.33	3.47735
278.736	3066.67	3.47755
278.686	3053.33	3.47775
278.636	3266.67	3.47796
278.586	3293.33	3.47816
278.536	3166.67	3.47836
278.486	3206.67	3.47856
278.436	3220	3.47876
278.386	3040	3.47897
278.336	2970	3.47917
278.286	3196.67	3.47937
278.236	3100	3.47957
278.186	3216.67	3.47977
278.136	3156.67	3.47998
278.086	3176.67	3.48018
278.036	3250	3.48038
277.986	3346.67	3.48058
277.936	3346.67	3.48078
277.886	3230	3.48099
277.836	3316.67	3.48119
277.786	3190	3.48139
277.736	3246.67	3.48159
277.686	3256.67	3.48179
277.636	3076.67	3.482
277.586	3213.33	3.4822
277.536	3210	3.4824
277.486	3123.33	3.4826
277.436	3086.67	3.4828
277.386	3203.33	3.48301
277.336	3083.33	3.48321
277.286	3143.33	3.48341
277.236	3406.67	3.48361
277.186	3146.67	3.48381
277.136	3223.33	3.48402
277.086	3313.33	3.48422
277.036	3200	3.48442
276.986	3123.33	3.48462
276.936	3013.33	3.48482
276.886	3210	3.48503
276.836	3263.33	3.48523
276.786	3303.33	3.48543
276.736	3073.33	3.48563
276.686	3056.67	3.48583
276.636	3346.67	3.48604
276.586	3116.67	3.48624
276.536	3160	3.48644
276.486	3226.67	3.48664
276.436	3183.33	3.48684
276.386	3096.67	3.48705
276.336	3270	3.48725
276.286	3133.33	3.48745
276.236	3123.33	3.48765
276.186	3066.67	3.48785
276.136	3226.67	3.48806
276.086	3143.33	3.48826
276.036	3146.67	3.48846
275.986	3143.33	3.48866
275.936	3150	3.48886
275.886	3110	3.48907
275.836	3176.67	3.48927
275.786	3176.67	3.48947
275.736	3063.33	3.48967
275.686	3126.67	3.48988
275.636	3220	3.49008
275.586	3036.67	3.49028
275.536	3080	3.49048
275.486	3186.67	3.49068
275.436	3353.33	3.49089
275.386	3363.33	3.49109
275.336	3213.33	3.49129
275.286	3103.33	3.49149
275.236	3146.67	3.49169
275.186	3140	3.4919
275.136	3053.33	3.4921
275.086	3213.33	3.4923
275.036	3233.33	3.4925
274.986	3140	3.4927
274.936	3196.67	3.49291
274.886	3206.67	3.49311
274.836	3276.67	3.49331
274.786	3240	3.49351
274.736	3150	3.49371
274.686	3300	3.49392
274.636	3203.33	3.49412
274.586	3010	3.49432
274.536	3350	3.49452
274.486	3226.67	3.49472
274.436	3240	3.49493
274.386	3243.33	3.49513
274.336	3223.33	3.49533
274.286	3223.33	3.49553
274.236	3176.67	3.49573
274.186	3230	3.49594
274.136	3170	3.49614
274.086	3210	3.49634
274.036	3223.33	3.49654
273.986	3150	3.49674
273.936	3070	3.49695
273.886	3046.67	3.49715
273.836	3140	3.49735
273.786	3220	3.49755
273.736	3233.33	3.49775
273.686	3266.67	3.49796
273.636	3153.33	3.49816
273.586	3196.67	3.49836
273.536	3256.67	3.49856
273.486	3046.67	3.49876
273.436	3163.33	3.49897
273.386	3176.67	3.49917
273.336	3200	3.49937
273.286	3113.33	3.49957
273.236	2996.67	3.49977
273.186	3093.33	3.49998
273.136	3033.33	3.50018

## Sheet: N 1s
20200923/shan da/1: 7/N 1s
Binding energy (eV)	Counts per second	Trans Fn
408.636	6806.67	3.22631
408.586	6903.33	3.22639
408.536	6990	3.22648
408.486	6843.33	3.22656
408.436	6880	3.22665
408.386	7010	3.22673
408.336	7316.67	3.22682
408.286	6956.67	3.2269
408.236	6690	3.22699
408.186	6740	3.22707
408.136	6790	3.22716
408.086	7030	3.22724
408.036	6773.33	3.22733
407.986	7063.33	3.22741
407.936	6723.33	3.2275
407.886	6816.67	3.22758
407.836	6603.33	3.22767
407.786	6723.33	3.22775
407.736	6630	3.22784
407.686	6530	3.22792
407.636	6583.33	3.22801
407.586	6666.67	3.22809
407.536	6833.33	3.22818
407.486	6896.67	3.22826
407.436	6760	3.22835
407.386	6726.67	3.22843
407.336	6860	3.22852
407.286	6710	3.2286
407.236	6900	3.22869
407.186	6980	3.22877
407.136	6633.33	3.22886
407.086	6770	3.22894
407.036	6483.33	3.22903
406.986	6470	3.22911
406.936	6626.67	3.2292
406.886	6693.33	3.22928
406.836	6523.33	3.22937
406.786	6696.67	3.22945
406.736	6933.33	3.22954
406.686	6670	3.22962
406.636	6643.33	3.22971
406.586	6603.33	3.22979
406.536	6710	3.22988
406.486	6503.33	3.22996
406.436	6376.67	3.23005
406.386	6566.67	3.23013
406.336	6963.33	3.23022
406.286	6763.33	3.2303
406.236	6556.67	3.23039
406.186	6660	3.23047
406.136	6543.33	3.23055
406.086	6510	3.23064
406.036	6463.33	3.23072
405.986	6583.33	3.23081
405.936	6816.67	3.23089
405.886	6656.67	3.23098
405.836	6723.33	3.23106
405.786	6796.67	3.23115
405.736	6573.33	3.23123
405.686	6736.67	3.23132
405.636	6560	3.2314
405.586	6603.33	3.23149
405.536	6500	3.23157
405.486	6513.33	3.23166
405.436	6373.33	3.23174
405.386	6516.67	3.23183
405.336	6386.67	3.23191
405.286	6550	3.232
405.236	6606.67	3.23208
405.186	6473.33	3.23217
405.136	6533.33	3.23225
405.086	6453.33	3.23234
405.036	6336.67	3.23242
404.986	6476.67	3.23251
404.936	6586.67	3.23259
404.886	6520	3.23268
404.836	6543.33	3.23276
404.786	6420	3.23285
404.736	6350	3.23293
404.686	6196.67	3.23302
404.636	6243.33	3.2331
404.586	6336.67	3.23319
404.536	6240	3.23327
404.486	6376.67	3.23336
404.436	6683.33	3.23344
404.386	6346.67	3.23353
404.336	6180	3.23361
404.286	6340	3.2337
404.236	6403.33	3.23378
404.186	6426.67	3.23387
404.136	6546.67	3.23395
404.086	6480	3.23404
404.036	6443.33	3.23412
403.986	6583.33	3.23421
403.936	6326.67	3.23429
403.886	6373.33	3.23438
403.836	6490	3.23446
403.786	6526.67	3.23455
403.736	6546.67	3.23463
403.686	6350	3.23472
403.636	6580	3.2348
403.586	6400	3.23489
403.536	6536.67	3.23497
403.486	6580	3.23506
403.436	6656.67	3.23514
403.386	6570	3.23523
403.336	6590	3.23531
403.286	6516.67	3.2354
403.236	6560	3.23548
403.186	6473.33	3.23557
403.136	6333.33	3.23565
403.086	6300	3.23574
403.036	6356.67	3.23582
402.986	6383.33	3.23591
402.936	6230	3.23599
402.886	6600	3.23608
402.836	6546.67	3.23616
402.786	6676.67	3.23625
402.736	6906.67	3.23633
402.686	6600	3.23642
402.636	6506.67	3.2365
402.586	6430	3.23659
402.536	6610	3.23667
402.486	6690	3.23676
402.436	6770	3.23684
402.386	6760	3.23693
402.336	6703.33	3.23701
402.286	6856.67	3.23709
402.236	6946.67	3.23718
402.186	7206.67	3.23726
402.136	7076.67	3.23735
402.086	6956.67	3.23743
402.036	6896.67	3.23752
401.986	6990	3.2376
401.936	7056.67	3.23769
401.886	7370	3.23777
401.836	7053.33	3.23786
401.786	7190	3.23794
401.736	7230	3.23803
401.686	7513.33	3.23811
401.636	7406.67	3.2382
401.586	7543.33	3.23828
401.536	7643.33	3.23837
401.486	7773.33	3.23845
401.436	7776.67	3.23854
401.386	7923.33	3.23862
401.336	8050	3.23871
401.286	8140	3.23879
401.236	8243.33	3.23888
401.186	8736.67	3.23896
401.136	8846.67	3.23905
401.086	8843.33	3.23913
401.036	9166.67	3.23922
400.986	9380	3.2393
400.936	9813.33	3.23939
400.886	10390	3.23947
400.836	10740	3.23956
400.786	11293.3	3.23964
400.736	12003.3	3.23973
400.686	12456.7	3.23981
400.636	13003.3	3.2399
400.586	13803.3	3.23998
400.536	14606.7	3.24007
400.486	15620	3.24015
400.436	16213.3	3.24024
400.386	17296.7	3.24032
400.336	18130	3.24041
400.286	19003.3	3.24049
400.236	20380	3.24058
400.186	21273.3	3.24066
400.136	22596.7	3.24075
400.086	23980	3.24083
400.036	24656.7	3.24092
399.986	25056.7	3.241
399.936	26636.7	3.24109
399.886	27223.3	3.24117
399.836	27906.7	3.24126
399.786	28340	3.24134
399.736	28636.7	3.24143
399.686	29093.3	3.24151
399.636	29593.3	3.2416
399.586	29280	3.24168
399.536	28630	3.24177
399.486	28273.3	3.24185
399.436	27453.3	3.24194
399.386	27410	3.24202
399.336	26263.3	3.24211
399.286	25453.3	3.24219
399.236	24926.7	3.24228
399.186	23416.7	3.24236
399.136	22310	3.24245
399.086	20773.3	3.24253
399.036	19660	3.24262
398.986	18770	3.2427
398.936	17786.7	3.24279
398.886	16423.3	3.24287
398.836	15616.7	3.24296
398.786	14520	3.24304
398.736	13476.7	3.24313
398.686	12543.3	3.24321
398.636	11970	3.2433
398.586	11323.3	3.24338
398.536	10746.7	3.24347
398.486	10276.7	3.24355
398.436	9926.67	3.24363
398.386	9216.67	3.24372
398.336	8933.33	3.2438
398.286	8686.67	3.24389
398.236	8536.67	3.24397
398.186	8073.33	3.24406
398.136	7986.67	3.24414
398.086	7926.67	3.24423
398.036	7870	3.24431
397.986	7483.33	3.2444
397.936	7440	3.24448
397.886	7513.33	3.24457
397.836	7213.33	3.24465
397.786	6993.33	3.24474
397.736	7173.33	3.24482
397.686	7223.33	3.24491
397.636	6993.33	3.24499
397.586	6846.67	3.24508
397.536	6943.33	3.24516
397.486	6816.67	3.24525
397.436	6656.67	3.24533
397.386	6780	3.24542
397.336	6566.67	3.2455
397.286	6583.33	3.24559
397.236	6686.67	3.24567
397.186	6616.67	3.24576
397.136	6560	3.24584
397.086	6713.33	3.24593
397.036	6493.33	3.24601
396.986	6593.33	3.2461
396.936	6496.67	3.24618
396.886	6763.33	3.24627
396.836	6500	3.24635
396.786	6700	3.24644
396.736	6556.67	3.24652
396.686	6630	3.24661
396.636	6560	3.24669
396.586	6386.67	3.24678
396.536	6340	3.24686
396.486	6280	3.24695
396.436	6486.67	3.24703
396.386	6433.33	3.24712
396.336	6466.67	3.2472
396.286	6570	3.24729
396.236	6586.67	3.24737
396.186	6326.67	3.24746
396.136	6560	3.24754
396.086	6536.67	3.24763
396.036	6490	3.24771
395.986	6520	3.2478
395.936	6413.33	3.24788
395.886	6546.67	3.24797
395.836	6543.33	3.24805
395.786	6500	3.24814
395.736	6533.33	3.24822
395.686	6516.67	3.24831
395.636	6360	3.24839
395.586	6566.67	3.24848
395.536	6623.33	3.24856
395.486	6490	3.24865
395.436	6430	3.24873
395.386	6580	3.24882
395.336	6460	3.2489
395.286	6243.33	3.24899
395.236	6376.67	3.24907
395.186	6453.33	3.24916
395.136	6500	3.24924
395.086	6620	3.24933
395.036	6353.33	3.24941
394.986	6406.67	3.2495
394.936	6546.67	3.24958
394.886	6433.33	3.24967
394.836	6286.67	3.24975
394.786	6446.67	3.24984
394.736	6566.67	3.24992
394.686	6570	3.25
394.636	6493.33	3.25009
394.586	6436.67	3.25017
394.536	6506.67	3.25026
394.486	6626.67	3.25034
394.436	6306.67	3.25043
394.386	6506.67	3.25051
394.336	6493.33	3.2506
394.286	6370	3.25068
394.236	6453.33	3.25077
394.186	6636.67	3.25085
394.136	6496.67	3.25094
394.086	6390	3.25102
394.036	6443.33	3.25111
393.986	6523.33	3.25119
393.936	6400	3.25128
393.886	6386.67	3.25136
393.836	6396.67	3.25145
393.786	6470	3.25153
393.736	6503.33	3.25162
393.686	6623.33	3.2517
393.636	6356.67	3.25179
393.586	6290	3.25187
393.536	6476.67	3.25196
393.486	6466.67	3.25204
393.436	6516.67	3.25213
393.386	6550	3.25221
393.336	6623.33	3.2523
393.286	6600	3.25238
393.236	6506.67	3.25247
393.186	6610	3.25255
393.136	6543.33	3.25264
393.086	6396.67	3.25272
393.036	6463.33	3.25281
392.986	6430	3.25289
392.936	6663.33	3.25298
392.886	6510	3.25306
392.836	6593.33	3.25315
392.786	6546.67	3.25323
392.736	6656.67	3.25332
392.686	6543.33	3.2534
392.636	6613.33	3.25349
392.586	6513.33	3.25357
392.536	6510	3.25366
392.486	6490	3.25374
392.436	6690	3.25383
392.386	6510	3.25391
392.336	6536.67	3.254
392.286	6343.33	3.25408
392.236	6490	3.25417
392.186	6570	3.25425
392.136	6383.33	3.25434
392.086	6440	3.25442
392.036	6526.67	3.25451
391.986	6620	3.25459
391.936	6670	3.25468
391.886	6526.67	3.25476
391.836	6610	3.25485
391.786	6646.67	3.25493
391.736	6630	3.25502
391.686	6603.33	3.2551
391.636	6583.33	3.25519
391.586	6356.67	3.25527
391.536	6443.33	3.25536
391.486	6496.67	3.25544
391.436	6526.67	3.25553
391.386	6566.67	3.25561
391.336	6613.33	3.2557
391.286	6476.67	3.25578
391.236	6590	3.25587
391.186	6320	3.25595
391.136	6570	3.25604
391.086	6223.33	3.25612
391.036	6433.33	3.25621
390.986	6713.33	3.25629
390.936	6633.33	3.25638
390.886	6476.67	3.25646
390.836	6413.33	3.25654
390.786	6583.33	3.25663
390.736	6570	3.25671
390.686	6690	3.2568
390.636	6423.33	3.25688
390.586	6470	3.25697
390.536	6470	3.25705
390.486	6413.33	3.25714
390.436	6473.33	3.25722
390.386	6330	3.25731
390.336	6363.33	3.25739
390.286	6433.33	3.25748
390.236	6500	3.25756
390.186	6726.67	3.25765
390.136	6516.67	3.25773
390.086	6476.67	3.25782
390.036	6753.33	3.2579
389.986	6413.33	3.25799
389.936	6443.33	3.25807
389.886	6540	3.25816
389.836	6496.67	3.25824
389.786	6660	3.25833
389.736	6633.33	3.25841
389.686	6560	3.2585
389.636	6700	3.25858
389.586	6690	3.25867
389.536	6413.33	3.25875
389.486	6490	3.25884
389.436	6526.67	3.25892
389.386	6460	3.25901
389.336	6666.67	3.25909
389.286	6466.67	3.25917
389.236	6380	3.25925
389.186	6496.67	3.25932
389.136	6340	3.2594
389.086	6320	3.25947
389.036	6730	3.25955
388.986	6670	3.25962
388.936	6760	3.2597
388.886	6613.33	3.25977
388.836	6600	3.25985
388.786	6460	3.25992
388.736	6603.33	3.26
388.686	6383.33	3.26007
388.636	6800	3.26015

## Sheet: Ti 2p
20200923/shan da/1: 7/Ti 2p
Binding energy (eV)	Counts per second	Trans Fn
472.636	10090	3.17407
472.586	9976.67	3.17409
472.536	9860	3.17411
472.486	10090	3.17413
472.436	10213.3	3.17415
472.386	9816.67	3.17416
472.336	10146.7	3.17418
472.286	10093.3	3.1742
472.236	10120	3.17422
472.186	10336.7	3.17424
472.136	10326.7	3.17426
472.086	10106.7	3.17428
472.036	10023.3	3.1743
471.986	10023.3	3.17432
471.936	10280	3.17434
471.886	10063.3	3.17436
471.836	10086.7	3.17438
471.786	10020	3.1744
471.736	10116.7	3.17442
471.686	10350	3.17444
471.636	10233.3	3.17446
471.586	10296.7	3.17448
471.536	10210	3.1745
471.486	10373.3	3.17452
471.436	10143.3	3.17454
471.386	10220	3.17456
471.336	10183.3	3.17458
471.286	10196.7	3.1746
471.236	9720	3.17462
471.186	9870	3.17464
471.136	10100	3.17466
471.086	9900	3.17468
471.036	10023.3	3.1747
470.986	9986.67	3.17472
470.936	10020	3.17474
470.886	9946.67	3.17476
470.836	10050	3.17478
470.786	10296.7	3.1748
470.736	10086.7	3.17482
470.686	9736.67	3.17484
470.636	9936.67	3.17486
470.586	9883.33	3.17488
470.536	9793.33	3.1749
470.486	9796.67	3.17491
470.436	9600	3.17493
470.386	9596.67	3.17495
470.336	9836.67	3.17497
470.286	9630	3.17499
470.236	9900	3.17501
470.186	9576.67	3.17503
470.136	9786.67	3.17505
470.086	9720	3.17507
470.036	9696.67	3.17509
469.986	9543.33	3.17511
469.936	9293.33	3.17513
469.886	9426.67	3.17515
469.836	9810	3.17517
469.786	9380	3.17519
469.736	9336.67	3.17521
469.686	9470	3.17523
469.636	9333.33	3.17525
469.586	9276.67	3.17527
469.536	9263.33	3.17529
469.486	9296.67	3.17531
469.436	9143.33	3.17533
469.386	9183.33	3.17535
469.336	9126.67	3.17537
469.286	8930	3.17539
469.236	9146.67	3.17541
469.186	9280	3.17543
469.136	8983.33	3.17545
469.086	8976.67	3.17547
469.036	9226.67	3.17549
468.986	9123.33	3.17551
468.936	9193.33	3.17553
468.886	8836.67	3.17555
468.836	9056.67	3.17557
468.786	9010	3.17559
468.736	8890	3.17561
468.686	8916.67	3.17563
468.636	9016.67	3.17565
468.586	8900	3.17566
468.536	8896.67	3.17568
468.486	8940	3.1757
468.436	8926.67	3.17572
468.386	8733.33	3.17574
468.336	8576.67	3.17576
468.286	8836.67	3.17578
468.236	8963.33	3.1758
468.186	8920	3.17582
468.136	8920	3.17584
468.086	8906.67	3.17586
468.036	8743.33	3.17588
467.986	8340	3.1759
467.936	8596.67	3.17592
467.886	8740	3.17594
467.836	8813.33	3.17596
467.786	8713.33	3.17598
467.736	8783.33	3.176
467.686	8690	3.17602
467.636	8793.33	3.17604
467.586	8996.67	3.17606
467.536	8696.67	3.17608
467.486	8693.33	3.1761
467.436	8543.33	3.17612
467.386	8853.33	3.17614
467.336	8430	3.17616
467.286	8526.67	3.17618
467.236	8393.33	3.1762
467.186	8693.33	3.17622
467.136	8953.33	3.17624
467.086	8916.67	3.17626
467.036	8996.67	3.17628
466.986	8470	3.1763
466.936	8703.33	3.17632
466.886	8600	3.17634
466.836	8643.33	3.17636
466.786	8920	3.17638
466.736	8903.33	3.1764
466.686	8473.33	3.17641
466.636	8600	3.17643
466.586	8720	3.17645
466.536	8370	3.17647
466.486	8580	3.17649
466.436	8903.33	3.17651
466.386	8936.67	3.17653
466.336	8983.33	3.17655
466.286	8810	3.17657
466.236	8903.33	3.17659
466.186	8856.67	3.17661
466.136	8963.33	3.17663
466.086	8750	3.17665
466.036	9030	3.17667
465.986	9103.33	3.17669
465.936	8880	3.17671
465.886	9003.33	3.17673
465.836	9286.67	3.17675
465.786	9070	3.17677
465.736	8633.33	3.17679
465.686	9086.67	3.17681
465.636	9100	3.17683
465.586	9276.67	3.17685
465.536	9216.67	3.17687
465.486	9503.33	3.17689
465.436	9546.67	3.17691
465.386	9456.67	3.17693
465.336	9556.67	3.17695
465.286	9526.67	3.17697
465.236	9580	3.17699
465.186	9646.67	3.17701
465.136	9856.67	3.17703
465.086	9996.67	3.17705
465.036	10253.3	3.17707
464.986	10253.3	3.17709
464.936	9936.67	3.17711
464.886	10496.7	3.17713
464.836	10553.3	3.17715
464.786	10810	3.17716
464.736	10696.7	3.17718
464.686	10710	3.1772
464.636	10773.3	3.17722
464.586	11066.7	3.17724
464.536	11306.7	3.17726
464.486	11590	3.17728
464.436	11243.3	3.1773
464.386	11436.7	3.17732
464.336	11480	3.17734
464.286	11590	3.17736
464.236	11663.3	3.17738
464.186	11540	3.1774
464.136	11950	3.17742
464.086	11920	3.17744
464.036	12133.3	3.17746
463.986	11850	3.17748
463.936	12190	3.1775
463.886	12183.3	3.17752
463.836	12480	3.17754
463.786	12166.7	3.17756
463.736	11820	3.17758
463.686	12146.7	3.1776
463.636	12286.7	3.17762
463.586	11830	3.17764
463.536	11916.7	3.17766
463.486	11903.3	3.17768
463.436	11586.7	3.1777
463.386	11666.7	3.17772
463.336	11496.7	3.17774
463.286	11680	3.17776
463.236	11543.3	3.17778
463.186	11370	3.1778
463.136	11093.3	3.17782
463.086	11233.3	3.17784
463.036	10896.7	3.17786
462.986	10643.3	3.17788
462.936	10466.7	3.1779
462.886	10453.3	3.17791
462.836	10366.7	3.17793
462.786	10210	3.17795
462.736	10056.7	3.17797
462.686	10203.3	3.17799
462.636	9953.33	3.17801
462.586	9723.33	3.17803
462.536	9693.33	3.17805
462.486	9406.67	3.17807
462.436	9346.67	3.17809
462.386	9273.33	3.17811
462.336	9313.33	3.17813
462.286	9270	3.17815
462.236	9043.33	3.17817
462.186	8870	3.17819
462.136	9220	3.17821
462.086	9053.33	3.17823
462.036	8720	3.17825
461.986	8886.67	3.17827
461.936	8923.33	3.17829
461.886	8663.33	3.17831
461.836	8836.67	3.17833
461.786	8736.67	3.17835
461.736	8650	3.17837
461.686	8483.33	3.17839
461.636	8523.33	3.17841
461.586	8600	3.17843
461.536	8390	3.17845
461.486	8360	3.17847
461.436	8496.67	3.17849
461.386	8486.67	3.17851
461.336	8680	3.17853
461.286	8440	3.17855
461.236	8263.33	3.17857
461.186	8523.33	3.17859
461.136	8560	3.17861
461.086	8240	3.17863
461.036	8236.67	3.17865
460.986	8276.67	3.17866
460.936	8116.67	3.17868
460.886	8496.67	3.1787
460.836	8360	3.17872
460.786	8253.33	3.17874
460.736	8230	3.17876
460.686	8203.33	3.17878
460.636	8453.33	3.1788
460.586	8443.33	3.17882
460.536	8203.33	3.17884
460.486	8420	3.17886
460.436	8523.33	3.17888
460.386	8276.67	3.1789
460.336	8426.67	3.17892
460.286	8296.67	3.17894
460.236	8296.67	3.17896
460.186	8453.33	3.17898
460.136	8523.33	3.179
460.086	8590	3.17902
460.036	8470	3.17904
459.986	8313.33	3.17906
459.936	8490	3.17908
459.886	8463.33	3.1791
459.836	8363.33	3.17912
459.786	8440	3.17914
459.736	8473.33	3.17916
459.686	8410	3.17918
459.636	8590	3.1792
459.586	8603.33	3.17922
459.536	8716.67	3.17924
459.486	8686.67	3.17926
459.436	8823.33	3.17928
459.386	8886.67	3.1793
459.336	9190	3.17932
459.286	9333.33	3.17934
459.236	9310	3.17936
459.186	9666.67	3.17938
459.136	10116.7	3.1794
459.086	10476.7	3.17941
459.036	10926.7	3.17943
458.986	10913.3	3.17945
458.936	11250	3.17947
458.886	12063.3	3.17949
458.836	12583.3	3.17951
458.786	13003.3	3.17953
458.736	13936.7	3.17955
458.686	14633.3	3.17957
458.636	15166.7	3.17959
458.586	15680	3.17961
458.536	16743.3	3.17963
458.486	17290	3.17965
458.436	18066.7	3.17967
458.386	19053.3	3.17969
458.336	19493.3	3.17971
458.286	20196.7	3.17973
458.236	20780	3.17975
458.186	21076.7	3.17977
458.136	21356.7	3.17979
458.086	21366.7	3.17981
458.036	21360	3.17983
457.986	21460	3.17985
457.936	20833.3	3.17987
457.886	20280	3.17989
457.836	19580	3.17991
457.786	18983.3	3.17993
457.736	18600	3.17995
457.686	17596.7	3.17997
457.636	16696.7	3.17999
457.586	16420	3.18001
457.536	15680	3.18003
457.486	14303.3	3.18005
457.436	13576.7	3.18007
457.386	13306.7	3.18009
457.336	12353.3	3.18011
457.286	11753.3	3.18013
457.236	11516.7	3.18015
457.186	10830	3.18016
457.136	10266.7	3.18018
457.086	9873.33	3.1802
457.036	9493.33	3.18022
456.986	9286.67	3.18024
456.936	9080	3.18026
456.886	8620	3.18028
456.836	8383.33	3.1803
456.786	8336.67	3.18032
456.736	8026.67	3.18034
456.686	8213.33	3.18036
456.636	7963.33	3.18038
456.586	7990	3.1804
456.536	8106.67	3.18042
456.486	7976.67	3.18044
456.436	7733.33	3.18046
456.386	7676.67	3.18048
456.336	7470	3.1805
456.286	7570	3.18052
456.236	7630	3.18054
456.186	7283.33	3.18056
456.136	7576.67	3.18058
456.086	7576.67	3.1806
456.036	7530	3.18062
455.986	7530	3.18064
455.936	7450	3.18066
455.886	7686.67	3.18068
455.836	7490	3.1807
455.786	7423.33	3.18072
455.736	7326.67	3.18074
455.686	7523.33	3.18076
455.636	7476.67	3.18078
455.586	7520	3.1808
455.536	7656.67	3.18082
455.486	7340	3.18084
455.436	7320	3.18086
455.386	7300	3.18088
455.336	7383.33	3.1809
455.286	7546.67	3.18091
455.236	7673.33	3.18093
455.186	7296.67	3.18095
455.136	7176.67	3.18097
455.086	7366.67	3.18099
455.036	7410	3.18101
454.986	7356.67	3.18103
454.936	7476.67	3.18105
454.886	7320	3.18107
454.836	7360	3.18109
454.786	7320	3.18111
454.736	7240	3.18113
454.686	7203.33	3.18115
454.636	7256.67	3.18117
454.586	7563.33	3.18119
454.536	7366.67	3.18121
454.486	7073.33	3.18123
454.436	7130	3.18125
454.386	7266.67	3.18127
454.336	7453.33	3.18129
454.286	7410	3.18131
454.236	7260	3.18133
454.186	7233.33	3.18135
454.136	7203.33	3.18137
454.086	7573.33	3.18139
454.036	7556.67	3.18141
453.986	7343.33	3.18143
453.936	7316.67	3.18145
453.886	7623.33	3.18147
453.836	7260	3.18149
453.786	7460	3.18151
453.736	7446.67	3.18153
453.686	7570	3.18155
453.636	7213.33	3.18157
453.586	7296.67	3.18159
453.536	7186.67	3.18161
453.486	7440	3.18163
453.436	7553.33	3.18165
453.386	7340	3.18166
453.336	7413.33	3.18168
453.286	7266.67	3.1817
453.236	7393.33	3.18172
453.186	7453.33	3.18174
453.136	7416.67	3.18176
453.086	7336.67	3.18178
453.036	7263.33	3.1818
452.986	7283.33	3.18182
452.936	7373.33	3.18184
452.886	7233.33	3.18186
452.836	7290	3.18188
452.786	7383.33	3.1819
452.736	7356.67	3.18192
452.686	7573.33	3.18194
452.636	7643.33	3.18196
452.586	7336.67	3.18198
452.536	7410	3.182
452.486	7376.67	3.18202
452.436	7333.33	3.18204
452.386	7356.67	3.18206
452.336	7386.67	3.18208
452.286	7420	3.1821
452.236	7436.67	3.18212
452.186	7396.67	3.18214
452.136	7313.33	3.18216
452.086	7410	3.18218
452.036	7326.67	3.1822
451.986	7366.67	3.18222
451.936	7406.67	3.18224
451.886	7323.33	3.18226
451.836	7356.67	3.18228
451.786	7263.33	3.1823
451.736	7076.67	3.18232
451.686	7256.67	3.18234
451.636	7040	3.18236
451.586	6990	3.18238
451.536	7310	3.1824
451.486	7130	3.18241
451.436	7370	3.18243
451.386	7423.33	3.18245
451.336	7260	3.18247
451.286	7370	3.18249
451.236	7123.33	3.18251
451.186	7376.67	3.18253
451.136	7670	3.18255
451.086	7323.33	3.18257
451.036	7253.33	3.18259
450.986	7103.33	3.18261
450.936	7306.67	3.18263
450.886	7276.67	3.18265
450.836	7240	3.18267
450.786	7080	3.18269
450.736	7270	3.18271
450.686	7386.67	3.18273
450.636	7253.33	3.18275
450.586	7290	3.18277
450.536	7280	3.18279
450.486	7250	3.18281
450.436	7330	3.18283
450.386	7113.33	3.18285
450.336	7186.67	3.18287
450.286	7350	3.18289
450.236	7250	3.18291
450.186	7260	3.18293
450.136	7473.33	3.18295
450.086	7333.33	3.18297
450.036	7326.67	3.18299
449.986	7556.67	3.18301
449.936	7230	3.18303
449.886	7116.67	3.18305
449.836	7330	3.18307
449.786	7433.33	3.18309
449.736	7250	3.18311
449.686	7240	3.18313
449.636	7173.33	3.18315
449.586	7263.33	3.18316
449.536	7440	3.18318
449.486	7320	3.1832
449.436	7386.67	3.18322
449.386	7236.67	3.18324
449.336	7283.33	3.18326
449.286	7366.67	3.18328
449.236	7406.67	3.1833
449.186	7053.33	3.18332
449.136	7030	3.18334
449.086	7006.67	3.18336
449.036	7120	3.18338
448.986	7333.33	3.1834
448.936	7360	3.18342
448.886	7400	3.18344
448.836	7340	3.18346
448.786	7433.33	3.18348
448.736	7386.67	3.1835
448.686	7173.33	3.18352
448.636	7260	3.18354
448.586	7370	3.18356
448.536	7290	3.18358
448.486	7240	3.1836
448.436	7466.67	3.18362
448.386	7223.33	3.18364
448.336	7180	3.18366
448.286	7253.33	3.18368
448.236	7150	3.1837
448.186	7133.33	3.18372
448.136	7110	3.18374
448.086	7120	3.18376
448.036	7113.33	3.18378
447.986	7296.67	3.1838
447.936	7356.67	3.18382
447.886	7210	3.18384
447.836	7186.67	3.18386
447.786	7400	3.18388
447.736	7523.33	3.1839
447.686	7443.33	3.18391
447.636	7380	3.18393
447.586	7480	3.18395
447.536	7360	3.18397
447.486	7383.33	3.18399
447.436	7473.33	3.18401
447.386	7416.67	3.18403
447.336	7360	3.18405
447.286	7173.33	3.18407
447.236	7176.67	3.18409
447.186	7180	3.18411
447.136	7283.33	3.18413
447.086	7466.67	3.18415
447.036	7573.33	3.18417
446.986	7276.67	3.18419
446.936	7383.33	3.18421
446.886	7586.67	3.18423
446.836	7370	3.18425
446.786	7276.67	3.18427
446.736	7346.67	3.18429
446.686	7146.67	3.18431
446.636	7573.33	3.18433
446.586	7483.33	3.18435
446.536	7220	3.18437
446.486	7253.33	3.18439
446.436	7323.33	3.18441
446.386	7280	3.18443
446.336	7256.67	3.18445
446.286	7213.33	3.18447
446.236	7226.67	3.18449
446.186	7356.67	3.18451
446.136	7220	3.18453
446.086	7283.33	3.18455
446.036	7246.67	3.18457
445.986	7260	3.18459
445.936	7530	3.18461
445.886	7380	3.18463
445.836	7356.67	3.18465
445.786	7046.67	3.18466
445.736	7326.67	3.18468
445.686	7180	3.1847
445.636	7226.67	3.18472
445.586	7110	3.18474
445.536	7073.33	3.18476
445.486	7400	3.18478
445.436	7450	3.1848
445.386	7616.67	3.18482
445.336	7643.33	3.18484
445.286	7590	3.18486
445.236	7316.67	3.18488
445.186	7126.67	3.1849
445.136	7433.33	3.18492
445.086	7306.67	3.18494
445.036	7363.33	3.18496
444.986	7546.67	3.18498
444.936	7223.33	3.185
444.886	7193.33	3.18502
444.836	7310	3.18504
444.786	7380	3.18506
444.736	7196.67	3.18508
444.686	7320	3.1851
444.636	7390	3.18512
444.586	7423.33	3.18514
444.536	7373.33	3.18516
444.486	7266.67	3.18518
444.436	7360	3.1852
444.386	7153.33	3.18522
444.336	7346.67	3.18524
444.286	7226.67	3.18526
444.236	7313.33	3.18528
444.186	7246.67	3.1853
444.136	7263.33	3.18532
444.086	7233.33	3.18534
444.036	7293.33	3.18536
443.986	7396.67	3.18538
443.936	7373.33	3.1854
443.886	7376.67	3.18541
443.836	7423.33	3.18543
443.786	7416.67	3.18545
443.736	7386.67	3.18547
443.686	7173.33	3.18549
443.636	7196.67	3.18551
443.586	7330	3.18553
443.536	7480	3.18555
443.486	7276.67	3.18557
443.436	7170	3.18559
443.386	7343.33	3.18561
443.336	7423.33	3.18563
443.286	7513.33	3.18565
443.236	7460	3.18567
443.186	7433.33	3.18569
443.136	7320	3.18571
443.086	7556.67	3.18573
443.036	7366.67	3.18575
442.986	7353.33	3.18577
442.936	7413.33	3.18579
442.886	7460	3.18581
442.836	7280	3.18583
442.786	7366.67	3.18585
442.736	7320	3.18587
442.686	7226.67	3.18589
442.636	7250	3.18591

## Sheet: O 1s
20200923/shan da/1: 7/O 1s
Binding energy (eV)	Counts per second	Trans Fn
539.636	15520	3.19478
539.586	15586.7	3.19471
539.536	15506.7	3.19465
539.486	15753.3	3.19458
539.436	15656.7	3.19452
539.386	15426.7	3.19446
539.336	15650	3.19439
539.286	15646.7	3.19433
539.236	15753.3	3.19427
539.186	15673.3	3.1942
539.136	15693.3	3.19414
539.086	15420	3.19407
539.036	15603.3	3.19401
538.986	15543.3	3.19395
538.936	15376.7	3.19388
538.886	15246.7	3.19382
538.836	15250	3.19376
538.786	15500	3.19369
538.736	15416.7	3.19363
538.686	15430	3.19356
538.636	15220	3.1935
538.586	15326.7	3.19344
538.536	15380	3.19337
538.486	15113.3	3.19331
538.436	15290	3.19325
538.386	15176.7	3.19318
538.336	15300	3.19312
538.286	15310	3.19306
538.236	15306.7	3.19299
538.186	15183.3	3.19293
538.136	14876.7	3.19286
538.086	15060	3.1928
538.036	14836.7	3.19274
537.986	15060	3.19267
537.936	15216.7	3.19261
537.886	15340	3.19255
537.836	14840	3.19248
537.786	15090	3.19242
537.736	14906.7	3.19235
537.686	15026.7	3.19229
537.636	15100	3.19223
537.586	14820	3.19216
537.536	15020	3.1921
537.486	15093.3	3.19204
537.436	15110	3.19197
537.386	15240	3.19191
537.336	15156.7	3.19184
537.286	14773.3	3.19178
537.236	14630	3.19172
537.186	14513.3	3.19165
537.136	14260	3.19159
537.086	14930	3.19153
537.036	14973.3	3.19146
536.986	14816.7	3.1914
536.936	14510	3.19133
536.886	14876.7	3.19127
536.836	14640	3.19121
536.786	14593.3	3.19114
536.736	14643.3	3.19108
536.686	14620	3.19102
536.636	14650	3.19095
536.586	14526.7	3.19089
536.536	14520	3.19082
536.486	14523.3	3.19076
536.436	14583.3	3.1907
536.386	14530	3.19063
536.336	14563.3	3.19057
536.286	14660	3.19051
536.236	14763.3	3.19044
536.186	14623.3	3.19038
536.136	14450	3.19031
536.086	14660	3.19025
536.036	14366.7	3.19019
535.986	14360	3.19012
535.936	14620	3.19006
535.886	14396.7	3.19
535.836	14610	3.18993
535.786	14553.3	3.18987
535.736	14596.7	3.1898
535.686	14436.7	3.18974
535.636	14553.3	3.18968
535.586	14500	3.18961
535.536	14360	3.18955
535.486	14580	3.18949
535.436	14516.7	3.18942
535.386	14550	3.18936
535.336	14646.7	3.1893
535.286	14700	3.18923
535.236	14836.7	3.18917
535.186	14653.3	3.1891
535.136	14726.7	3.18904
535.086	14380	3.18898
535.036	14553.3	3.18891
534.986	14730	3.18885
534.936	14613.3	3.18879
534.886	14806.7	3.18872
534.836	14920	3.18866
534.786	14563.3	3.18859
534.736	14453.3	3.18853
534.686	14476.7	3.18847
534.636	14763.3	3.1884
534.586	15076.7	3.18834
534.536	14716.7	3.18828
534.486	14836.7	3.18821
534.436	15013.3	3.18815
534.386	15393.3	3.18808
534.336	15300	3.18802
534.286	15410	3.18796
534.236	15456.7	3.18789
534.186	15933.3	3.18783
534.136	16190	3.18777
534.086	16116.7	3.1877
534.036	15890	3.18764
533.986	16363.3	3.18757
533.936	16873.3	3.18751
533.886	17123.3	3.18745
533.836	17146.7	3.18738
533.786	17196.7	3.18732
533.736	17470	3.18726
533.686	17536.7	3.18719
533.636	17980	3.18713
533.586	18800	3.18706
533.536	19060	3.187
533.486	19460	3.18694
533.436	19596.7	3.18687
533.386	20030	3.18681
533.336	20316.7	3.18675
533.286	20880	3.18668
533.236	21160	3.18662
533.186	21773.3	3.18655
533.136	22250	3.18649
533.086	22593.3	3.18643
533.036	23560	3.18636
532.986	23903.3	3.1863
532.936	24560	3.18624
532.886	25176.7	3.18617
532.836	25383.3	3.18611
532.786	25963.3	3.18605
532.736	27003.3	3.18598
532.686	27336.7	3.18592
532.636	28440	3.18585
532.586	28586.7	3.18579
532.536	29156.7	3.18573
532.486	30033.3	3.18566
532.436	31106.7	3.1856
532.386	32133.3	3.18554
532.336	32603.3	3.18547
532.286	33826.7	3.18541
532.236	34613.3	3.18534
532.186	35496.7	3.18528
532.136	36580	3.18522
532.086	37370	3.18515
532.036	38810	3.18509
531.986	39966.7	3.18503
531.936	40586.7	3.18496
531.886	41473.3	3.1849
531.836	42793.3	3.18483
531.786	44353.3	3.18477
531.736	44686.7	3.18471
531.686	46176.7	3.18464
531.636	47133.3	3.18458
531.586	48930	3.18452
531.536	49653.3	3.18445
531.486	50140	3.18439
531.436	50460	3.18432
531.386	52306.7	3.18426
531.336	52273.3	3.1842
531.286	52316.7	3.18413
531.236	52626.7	3.18407
531.186	53373.3	3.18401
531.136	52420	3.18394
531.086	52130	3.18388
531.036	52196.7	3.18381
530.986	51053.3	3.18375
530.936	50710	3.18369
530.886	49576.7	3.18362
530.836	48820	3.18356
530.786	47586.7	3.1835
530.736	46333.3	3.18343
530.686	44893.3	3.18337
530.636	43063.3	3.1833
530.586	41836.7	3.18324
530.536	41560	3.18318
530.486	40283.3	3.18311
530.436	38433.3	3.18305
530.386	37723.3	3.18299
530.336	36670	3.18292
530.286	35853.3	3.18286
530.236	35213.3	3.18279
530.186	34723.3	3.18273
530.136	34180	3.18267
530.086	33870	3.1826
530.036	33150	3.18254
529.986	32816.7	3.18248
529.936	32696.7	3.18241
529.886	32290	3.18235
529.836	32140	3.18229
529.786	32516.7	3.18222
529.736	32320	3.18216
529.686	31823.3	3.18209
529.636	31000	3.18203
529.586	30630	3.18197
529.536	30490	3.1819
529.486	30346.7	3.18184
529.436	29583.3	3.18178
529.386	28600	3.18171
529.336	27683.3	3.18165
529.286	27650	3.18158
529.236	26333.3	3.18152
529.186	25356.7	3.18146
529.136	24616.7	3.18139
529.086	23306.7	3.18133
529.036	23046.7	3.18127
528.986	22020	3.1812
528.936	21353.3	3.18114
528.886	20383.3	3.18107
528.836	19816.7	3.18101
528.786	18770	3.18095
528.736	17860	3.18088
528.686	17510	3.18082
528.636	16620	3.18076
528.586	16160	3.18069
528.536	15630	3.18063
528.486	15400	3.18056
528.436	14983.3	3.1805
528.386	14813.3	3.18044
528.336	14540	3.18037
528.286	14583.3	3.18031
528.236	13950	3.18025
528.186	13656.7	3.18018
528.136	13440	3.18012
528.086	13326.7	3.18005
528.036	13263.3	3.17999
527.986	13160	3.17993
527.936	13106.7	3.17986
527.886	13016.7	3.1798
527.836	12900	3.17974
527.786	12913.3	3.17967
527.736	12830	3.17961
527.686	12930	3.17954
527.636	12623.3	3.17948
527.586	13000	3.17942
527.536	12870	3.17935
527.486	12660	3.17929
527.436	12560	3.17923
527.386	12763.3	3.17916
527.336	12906.7	3.1791
527.286	12870	3.17904
527.236	12613.3	3.17897
527.186	12900	3.17891
527.136	12843.3	3.17884
527.086	12630	3.17878
527.036	12763.3	3.17872
526.986	12586.7	3.17865
526.936	12496.7	3.17859
526.886	12653.3	3.17853
526.836	12640	3.17846
526.786	12543.3	3.1784
526.736	12480	3.17833
526.686	12460	3.17827
526.636	12300	3.17821
526.586	12386.7	3.17814
526.536	12690	3.17808
526.486	12933.3	3.17802
526.436	12540	3.17795
526.386	12430	3.17789
526.336	12473.3	3.17782
526.286	12586.7	3.17776
526.236	12776.7	3.1777
526.186	12626.7	3.17763
526.136	12713.3	3.17757
526.086	12560	3.17751
526.036	12656.7	3.17744
525.986	12483.3	3.17738
525.936	12453.3	3.17731
525.886	12273.3	3.17725
525.836	12340	3.17719
525.786	12593.3	3.17712
525.736	12886.7	3.17706
525.686	12640	3.177
525.636	12563.3	3.17693
525.586	12470	3.17687
525.536	12570	3.1768
525.486	12236.7	3.17674
525.436	12416.7	3.17668
525.386	12263.3	3.17661
525.336	12276.7	3.17655
525.286	12336.7	3.17649
525.236	12513.3	3.17642
525.186	12533.3	3.17636
525.136	12393.3	3.17629
525.086	12670	3.17623
525.036	12680	3.17617
524.986	12620	3.1761
524.936	12690	3.17604
524.886	12600	3.17598
524.836	12550	3.17591
524.786	12436.7	3.17585
524.736	12523.3	3.17579
524.686	12780	3.17572
524.636	12263.3	3.17566
524.586	12506.7	3.17559
524.536	12433.3	3.17553
524.486	12236.7	3.17547
524.436	12300	3.1754
524.386	12703.3	3.17534
524.336	12506.7	3.17528
524.286	12603.3	3.17521
524.236	12560	3.17515
524.186	12520	3.17508
524.136	12506.7	3.17502
524.086	12243.3	3.17496
524.036	12216.7	3.17489
523.986	12350	3.17483
523.936	12340	3.17477
523.886	12716.7	3.1747
523.836	12433.3	3.17464
523.786	12353.3	3.17457
523.736	12450	3.17451
523.686	12813.3	3.17445
523.636	12643.3	3.17438
523.586	12316.7	3.17432
523.536	12473.3	3.17426
523.486	12646.7	3.17419
523.436	12396.7	3.17413
523.386	12560	3.17406
523.336	12533.3	3.174
523.286	12543.3	3.17394
523.236	12443.3	3.17387
523.186	12383.3	3.17381
523.136	12530	3.17375
523.086	12520	3.17368
523.036	12443.3	3.17362
522.986	12393.3	3.17355
522.936	12903.3	3.17349
522.886	12523.3	3.17343
522.836	12546.7	3.17336
522.786	12490	3.1733
522.736	12240	3.17324
522.686	12483.3	3.17317
522.636	12736.7	3.17311
522.586	12820	3.17304
522.536	12583.3	3.17298
522.486	12696.7	3.17292
522.436	12430	3.17285
522.386	12256.7	3.17279
522.336	12236.7	3.17273
522.286	12450	3.17266
522.236	12406.7	3.1726
522.186	12613.3	3.17253
522.136	12416.7	3.17247
522.086	12353.3	3.17241
522.036	12653.3	3.17234
521.986	12730	3.17228
521.936	12580	3.17222
521.886	12633.3	3.17215
521.836	12343.3	3.17209
521.786	12670	3.17203
521.736	12476.7	3.17196
521.686	12470	3.1719
521.636	12383.3	3.17183

## Sheet: Survey
20200923/shan da/7/Sequence/wide
Binding energy (eV)	Counts per second	Trans Fn
1200	38530	32.126
1199	37960	32.1255
1198	38370	32.125
1197	38610	32.1245
1196	38580	32.124
1195	39290	32.1235
1194	37660	32.123
1193	37750	32.1225
1192	38370	32.122
1191	38610	32.1215
1190	39580	32.1211
1189	38680	32.1206
1188	38900	32.1201
1187	38210	32.1196
1186	38170	32.1191
1185	38930	32.1186
1184	38430	32.1181
1183	39900	32.1176
1182	39700	32.1171
1181	40400	32.1166
1180	39730	32.1161
1179	38880	32.1156
1178	38740	32.1151
1177	40150	32.1146
1176	40480	32.1194
1175	39540	32.1266
1174	40050	32.1338
1173	39340	32.141
1172	39470	32.1482
1171	39420	32.1554
1170	39820	32.1626
1169	39200	32.1698
1168	39610	32.1769
1167	40250	32.1841
1166	40800	32.1913
1165	40760	32.1985
1164	40940	32.2057
1163	40100	32.2129
1162	39910	32.2201
1161	40460	32.2273
1160	40870	32.2345
1159	41350	32.2417
1158	40880	32.2488
1157	40730	32.256
1156	40960	32.2632
1155	40980	32.2704
1154	39810	32.2776
1153	40610	32.2848
1152	40650	32.292
1151	40650	32.2992
1150	40990	32.3064
1149	41280	32.3136
1148	41640	32.3207
1147	41760	32.3279
1146	41820	32.3351
1145	41990	32.3423
1144	41430	32.3495
1143	42180	32.3567
1142	42050	32.3639
1141	42020	32.3711
1140	41650	32.3783
1139	41480	32.3855
1138	41830	32.3926
1137	42360	32.3998
1136	42170	32.407
1135	43180	32.4142
1134	42460	32.4214
1133	42320	32.4286
1132	42650	32.4358
1131	43340	32.443
1130	42700	32.4502
1129	41900	32.4574
1128	42220	32.4645
1127	42460	32.4717
1126	42480	32.4779
1125	42530	32.4836
1124	42490	32.4894
1123	42330	32.4951
1122	42940	32.5008
1121	43370	32.5066
1120	43310	32.5123
1119	42280	32.518
1118	41950	32.5237
1117	42440	32.5295
1116	42470	32.5352
1115	42830	32.5409
1114	42630	32.5467
1113	42300	32.5524
1112	43200	32.5581
1111	41970	32.5638
1110	41630	32.5696
1109	42040	32.5753
1108	42990	32.581
1107	43490	32.5868
1106	43070	32.5925
1105	42810	32.5982
1104	43960	32.6039
1103	43910	32.6097
1102	42630	32.6154
1101	42610	32.6211
1100	43270	32.6269
1099	42450	32.6326
1098	42200	32.6383
1097	42580	32.644
1096	42790	32.6498
1095	42140	32.6555
1094	42070	32.6612
1093	40680	32.667
1092	40350	32.6727
1091	41060	32.6784
1090	40200	32.6841
1089	39870	32.6899
1088	40270	32.6956
1087	40180	32.7013
1086	40130	32.7071
1085	40220	32.7128
1084	41080	32.7185
1083	40520	32.7242
1082	40630	32.73
1081	40950	32.7357
1080	40350	32.7414
1079	40640	32.7472
1078	40920	32.7529
1077	40420	32.7586
1076	39490	32.7656
1075	39750	32.773
1074	40890	32.7805
1073	40380	32.788
1072	41040	32.7955
1071	41660	32.803
1070	41220	32.8105
1069	42500	32.818
1068	43930	32.8255
1067	43490	32.833
1066	42360	32.8405
1065	41740	32.848
1064	40240	32.8555
1063	40610	32.863
1062	41340	32.8704
1061	41330	32.8779
1060	41320	32.8854
1059	41920	32.8929
1058	41380	32.9004
1057	41470	32.9079
1056	40800	32.9154
1055	41250	32.9229
1054	41670	32.9304
1053	41910	32.9379
1052	42310	32.9454
1051	41710	32.9529
1050	40970	32.9604
1049	41860	32.9679
1048	41900	32.9753
1047	43050	32.9828
1046	43430	32.9903
1045	43300	32.9978
1044	41430	33.0053
1043	42840	33.0128
1042	43960	33.0203
1041	42950	33.0278
1040	42480	33.0353
1039	42090	33.0428
1038	41790	33.0503
1037	41810	33.0578
1036	41800	33.0653
1035	42520	33.0727
1034	42860	33.0802
1033	41970	33.0877
1032	41520	33.0952
1031	41690	33.1027
1030	42000	33.1102
1029	42580	33.1177
1028	42630	33.1252
1027	42620	33.1327
1026	43390	33.142
1025	42610	33.1521
1024	42710	33.1623
1023	43270	33.1724
1022	43130	33.1825
1021	43070	33.1927
1020	44380	33.2028
1019	45940	33.2129
1018	46000	33.2231
1017	45380	33.2332
1016	44060	33.2434
1015	43140	33.2535
1014	44040	33.2636
1013	43910	33.2738
1012	43210	33.2839
1011	43380	33.294
1010	43880	33.3042
1009	43020	33.3143
1008	42970	33.3244
1007	44700	33.3346
1006	43030	33.3447
1005	43110	33.3548
1004	44510	33.365
1003	44760	33.3751
1002	43960	33.3852
1001	44050	33.3954
1000	45610	33.4055
999	45870	33.4156
998	46620	33.4258
997	46290	33.4359
996	45770	33.4461
995	46150	33.4562
994	44980	33.4663
993	44220	33.4765
992	45410	33.4866
991	44420	33.4967
990	44530	33.5069
989	43140	33.517
988	43290	33.5271
987	43650	33.5373
986	43360	33.5474
985	42370	33.5575
984	41770	33.5677
983	41960	33.5778
982	41820	33.5879
981	43010	33.5981
980	43340	33.6082
979	43590	33.6183
978	44360	33.6285
977	45040	33.6386
976	46890	33.6429
975	47680	33.6445
974	49830	33.6462
973	49530	33.6478
972	48220	33.6495
971	47350	33.6511
970	47110	33.6528
969	45100	33.6544
968	43440	33.656
967	41850	33.6577
966	40040	33.6593
965	38170	33.661
964	36060	33.6626
963	35370	33.6643
962	35190	33.6659
961	34600	33.6675
960	34450	33.6692
959	33940	33.6708
958	33920	33.6725
957	34070	33.6741
956	33200	33.6758
955	33590	33.6774
954	34190	33.6791
953	33550	33.6807
952	33830	33.6823
951	33540	33.684
950	34330	33.6856
949	34150	33.6873
948	34290	33.6889
947	34050	33.6906
946	33740	33.6922
945	33980	33.6938
944	34120	33.6955
943	34150	33.6971
942	34340	33.6988
941	34560	33.7004
940	34770	33.7021
939	34450	33.7037
938	34040	33.7054
937	34150	33.707
936	34260	33.7086
935	35530	33.7103
934	35510	33.7119
933	34350	33.7136
932	34620	33.7152
931	34660	33.7169
930	34770	33.7185
929	33910	33.7201
928	34590	33.7218
927	35330	33.7234
926	35460	33.7301
925	35250	33.7391
924	34430	33.7481
923	34540	33.7571
922	35870	33.7661
921	35460	33.7751
920	35570	33.7841
919	34820	33.7931
918	35260	33.802
917	35250	33.811
916	35400	33.82
915	35040	33.829
914	35250	33.838
913	35250	33.847
912	35120	33.856
911	35950	33.8649
910	35740	33.8739
909	35220	33.8829
908	35320	33.8919
907	35890	33.9009
906	35750	33.9099
905	36150	33.9189
904	35420	33.9279
903	35760	33.9368
902	35940	33.9458
901	35910	33.9548
900	35970	33.9638
899	35500	33.9728
898	35830	33.9818
897	35540	33.9908
896	35360	33.9997
895	36130	34.0087
894	36730	34.0177
893	36510	34.0267
892	35970	34.0357
891	37430	34.0447
890	36130	34.0537
889	35470	34.0627
888	35810	34.0716
887	36080	34.0806
886	36130	34.0896
885	36390	34.0986
884	37060	34.1076
883	35750	34.1166
882	35670	34.1256
881	36030	34.1345
880	36230	34.1435
879	36050	34.1525
878	36850	34.1615
877	36510	34.1705
876	36030	34.1778
875	36050	34.1843
874	37560	34.1908
873	37100	34.1973
872	36980	34.2038
871	36420	34.2104
870	37380	34.2169
869	37180	34.2234
868	36220	34.2299
867	36740	34.2364
866	36850	34.2429
865	36550	34.2495
864	36670	34.256
863	36710	34.2625
862	36700	34.269
861	37230	34.2755
860	37280	34.282
859	36940	34.2886
858	36040	34.2951
857	36750	34.3016
856	36860	34.3081
855	36450	34.3146
854	36540	34.3211
853	35650	34.3277
852	36350	34.3342
851	37030	34.3407
850	37520	34.3472
849	37060	34.3537
848	37800	34.3602
847	37270	34.3668
846	37750	34.3733
845	36990	34.3798
844	37650	34.3863
843	37610	34.3928
842	37560	34.3993
841	37970	34.4059
840	38100	34.4124
839	38480	34.4189
838	38780	34.4254
837	37710	34.4319
836	38020	34.4384
835	38890	34.445
834	38320	34.4515
833	38310	34.458
832	38400	34.4645
831	38530	34.471
830	37850	34.4776
829	38670	34.4841
828	39120	34.4906
827	38320	34.4971
826	37590	34.5007
825	38280	34.503
824	38920	34.5052
823	38760	34.5075
822	38520	34.5098
821	38080	34.5121
820	37540	34.5144
819	38220	34.5166
818	38150	34.5189
817	38250	34.5212
816	39270	34.5235
815	38540	34.5257
814	38110	34.528
813	38610	34.5303
812	38470	34.5326
811	38390	34.5349
810	38360	34.5371
809	38580	34.5394
808	39130	34.5417
807	39200	34.544
806	37990	34.5462
805	37520	34.5485
804	38610	34.5508
803	38810	34.5531
802	38840	34.5554
801	38560	34.5576
800	38600	34.5599
799	38640	34.5622
798	38420	34.5645
797	38950	34.5667
796	39180	34.569
795	38620	34.5713
794	38910	34.5736
793	38720	34.5759
792	39450	34.5781
791	38990	34.5804
790	38570	34.5827
789	39960	34.585
788	39570	34.5872
787	39650	34.5895
786	40240	34.5874
785	39190	34.5834
784	38740	34.5793
783	39250	34.5752
782	39340	34.5712
781	39790	34.5671
780	39490	34.5631
779	40450	34.559
778	39810	34.5549
777	39620	34.5509
776	40310	34.5468
775	39990	34.5428
774	40790	34.5387
773	39830	34.5346
772	40170	34.5306
771	40300	34.5265
770	39890	34.5225
769	39660	34.5184
768	39400	34.5143
767	40020	34.5103
766	40920	34.5062
765	40340	34.5021
764	39940	34.4981
763	40510	34.494
762	40950	34.49
761	40740	34.4859
760	39840	34.4818
759	40320	34.4778
758	39810	34.4737
757	40120	34.4697
756	39770	34.4656
755	40440	34.4615
754	40800	34.4575
753	41560	34.4534
752	40680	34.4493
751	39690	34.4453
750	39970	34.4412
749	40490	34.4372
748	40620	34.4331
747	40510	34.429
746	40730	34.425
745	40530	34.4209
744	40340	34.4169
743	40940	34.4128
742	40730	34.4087
741	40670	34.4047
740	40910	34.4006
739	40630	34.3965
738	41210	34.3925
737	40660	34.3884
736	40370	34.3844
735	40840	34.3803
734	40960	34.3762
733	40590	34.3722
732	40200	34.3681
731	40170	34.3641
730	40370	34.36
729	40980	34.3559
728	41090	34.3519
727	40930	34.3478
726	40400	34.3536
725	41510	34.3637
724	40390	34.3738
723	41140	34.384
722	41170	34.3941
721	41580	34.4042
720	41770	34.4144
719	40700	34.4245
718	39790	34.4347
717	40970	34.4448
716	41010	34.4549
715	42110	34.4651
714	41040	34.4752
713	41310	34.4854
712	41820	34.4955
711	41310	34.5056
710	41940	34.5158
709	41540	34.5259
708	41560	34.5361
707	41700	34.5462
706	40410	34.5563
705	40930	34.5665
704	40890	34.5766
703	40090	34.5868
702	40820	34.5969
701	41120	34.607
700	41370	34.6172
699	41630	34.6273
698	40910	34.6375
697	40760	34.6476
696	40840	34.6577
695	41540	34.6679
694	41500	34.678
693	41630	34.6882
692	41670	34.6983
691	41110	34.7084
690	41480	34.7186
689	40900	34.7287
688	40860	34.7388
687	41570	34.749
686	41110	34.7591
685	41080	34.7693
684	40650	34.7794
683	41360	34.7895
682	41150	34.7997
681	41150	34.8098
680	41960	34.82
679	41030	34.8301
678	42630	34.8402
677	41830	34.8504
676	42210	34.8498
675	41780	34.8445
674	41700	34.8392
673	41310	34.8338
672	40630	34.8285
671	41440	34.8232
670	41780	34.8178
669	41620	34.8125
668	42110	34.8072
667	42060	34.8018
666	42550	34.7965
665	42520	34.7912
664	42000	34.7858
663	41790	34.7805
662	42350	34.7752
661	42190	34.7698
660	42510	34.7645
659	41680	34.7592
658	41200	34.7538
657	41680	34.7485
656	42150	34.7432
655	42910	34.7378
654	42560	34.7325
653	41120	34.7272
652	42290	34.7218
651	43430	34.7165
650	42050	34.7112
649	41920	34.7058
648	42110	34.7005
647	41250	34.6952
646	41080	34.6898
645	41970	34.6845
644	41480	34.6792
643	41440	34.6738
642	41220	34.6685
641	41970	34.6632
640	42510	34.6578
639	42530	34.6525
638	42560	34.6472
637	41450	34.6418
636	40990	34.6365
635	41910	34.6312
634	42720	34.6258
633	42640	34.6205
632	42240	34.6152
631	42540	34.6098
630	42400	34.6045
629	42730	34.5992
628	41810	34.5938
627	42150	34.5885
626	42540	34.5832
625	41810	34.5778
624	42500	34.5725
623	42060	34.5672
622	41160	34.5618
621	41760	34.5565
620	41300	34.5512
619	40940	34.5458
618	40720	34.5405
617	42240	34.5352
616	41850	34.5429
615	41450	34.5565
614	42320	34.5701
613	41550	34.5837
612	42210	34.5973
611	41770	34.6109
610	41960	34.6245
609	41530	34.6381
608	42900	34.6517
607	42900	34.6653
606	41790	34.6789
605	40440	34.6925
604	42190	34.7061
603	41560	34.7197
602	41590	34.7333
601	41670	34.7469
600	42210	34.7605
599	41800	34.7741
598	41680	34.7877
597	42350	34.8013
596	42080	34.8149
595	41830	34.8285
594	41050	34.8421
593	41870	34.8557
592	42510	34.8693
591	42620	34.8829
590	42250	34.8965
589	41460	34.9101
588	42310	34.9237
587	42320	34.9373
586	42130	34.9509
585	42280	34.9644
584	42390	34.978
583	42600	34.9916
582	42030	35.0052
581	42150	35.0188
580	41670	35.0324
579	41400	35.046
578	40790	35.0596
577	41160	35.0732
576	42240	35.0657
575	42270	35.0486
574	42690	35.0316
573	41890	35.0146
572	41290	34.9975
571	41640	34.9805
570	40760	34.9634
569	39600	34.9464
568	39240	34.9293
567	40670	34.9123
566	39020	34.8952
565	39540	34.8782
564	40890	34.8611
563	40680	34.8441
562	40290	34.827
561	40060	34.81
560	41200	34.7929
559	41440	34.7759
558	40720	34.7588
557	41160	34.7418
556	40710	34.7248
555	40730	34.7077
554	41120	34.6907
553	41470	34.6736
552	41750	34.6566
551	40690	34.6395
550	40340	34.6225
549	40290	34.6054
548	39820	34.5884
547	38310	34.5713
546	36990	34.5543
545	37760	34.5372
544	37760	34.5202
543	35940	34.5031
542	35280	34.4861
541	34220	34.4691
540	32680	34.452
539	32700	34.435
538	32430	34.4179
537	31430	34.4009
536	31110	34.3838
535	30740	34.3668
534	29590	34.3497
533	30310	34.3327
532	35000	34.3156
531	44270	34.2986
530	62490	34.2815
529	85780	34.2645
528	88570	34.2474
527	66550	34.2304
526	46760	34.2133
525	32890	34.1963
524	28130	34.1793
523	25420	34.1622
522	25280	34.1452
521	25330	34.1281
520	25110	34.1111
519	25750	34.094
518	25140	34.077
517	24760	34.0599
516	24780	34.0605
515	24610	34.069
514	24760	34.0775
513	24480	34.0859
512	24580	34.0944
511	25190	34.1029
510	24710	34.1114
509	24170	34.1199
508	24120	34.1283
507	23970	34.1368
506	24160	34.1453
505	24240	34.1538
504	24440	34.1623
503	23580	34.1708
502	23580	34.1792
501	23650	34.1877
500	24440	34.1962
499	24560	34.2047
498	24850	34.2132
497	25330	34.2216
496	25150	34.2301
495	25010	34.2386
494	26080	34.2471
493	25450	34.2556
492	25140	34.2641
491	24070	34.2725
490	23040	34.281
489	23350	34.2895
488	23080	34.298
487	23390	34.3065
486	22860	34.3149
485	23270	34.3234
484	23610	34.3319
483	24280	34.3404
482	23460	34.3489
481	22970	34.3574
480	22340	34.3658
479	22410	34.3743
478	23350	34.3828
477	22940	34.3913
476	23030	34.4053
475	23320	34.4219
474	22970	34.4384
473	22620	34.4549
472	22730	34.4715
471	22870	34.488
470	22380	34.5046
469	22300	34.5211
468	22200	34.5376
467	21730	34.5542
466	21040	34.5707
465	21090	34.5873
464	21060	34.6038
463	21210	34.6203
462	21210	34.6369
461	23570	34.6534
460	24160	34.67
459	22170	34.6865
458	21140	34.703
457	22440	34.7196
456	24930	34.7361
455	29490	34.7526
454	26220	34.7692
453	20930	34.7857
452	18710	34.8023
451	18920	34.8188
450	18520	34.8353
449	18570	34.8519
448	19250	34.8684
447	18890	34.885
446	18580	34.9015
445	18350	34.918
444	18700	34.9346
443	18810	34.9511
442	18780	34.9677
441	19020	34.9842
440	18830	35.0007
439	19080	35.0173
438	19170	35.0338
437	19060	35.0504
436	18430	35.0669
435	19230	35.0834
434	19000	35.1
433	19040	35.1165
432	19540	35.1331
431	19230	35.1496
430	19300	35.1661
429	19120	35.1827
428	19040	35.1992
427	19060	35.2157
426	18850	35.2495
425	19190	35.2911
424	18990	35.3327
423	19280	35.3742
422	19590	35.4158
421	20560	35.4573
420	19840	35.4989
419	19390	35.5404
418	19520	35.582
417	20050	35.6235
416	18840	35.6651
415	18790	35.7066
414	19140	35.7482
413	18820	35.7897
412	18560	35.8313
411	18180	35.8729
410	18700	35.9144
409	18170	35.956
408	18380	35.9975
407	17830	36.0391
406	17300	36.0806
405	17120	36.1222
404	16960	36.1637
403	16430	36.2053
402	16480	36.2468
401	16430	36.2884
400	18190	36.33
399	21910	36.3715
398	32630	36.4131
397	45980	36.4546
396	39550	36.4962
395	23690	36.5377
394	16950	36.5793
393	15600	36.6208
392	15180	36.6624
391	15720	36.7039
390	15390	36.7455
389	15180	36.787
388	15540	36.8286
387	15710	36.8702
386	16030	36.8619
385	16020	36.8312
384	15880	36.8005
383	15910	36.7698
382	15800	36.7391
381	15940	36.7084
380	15390	36.6777
379	15800	36.647
378	16380	36.6163
377	15910	36.5856
376	16510	36.5549
375	16270	36.5242
374	16520	36.4935
373	16300	36.4628
372	16310	36.4321
371	16360	36.4014
370	16090	36.3707
369	17040	36.3401
368	16460	36.3094
367	16430	36.2787
366	16610	36.248
365	17250	36.2173
364	16760	36.1866
363	16650	36.1559
362	16370	36.1252
361	16610	36.0945
360	16840	36.0638
359	16220	36.0331
358	16780	36.0024
357	16300	35.9717
356	16530	35.941
355	17010	35.9103
354	17020	35.8796
353	17000	35.8489
352	17130	35.8182
351	16620	35.7876
350	16890	35.7569
349	17320	35.7262
348	17900	35.6955
347	18050	35.6648
346	17560	35.6341
345	17730	35.6034
344	17370	35.5727
343	17670	35.542
342	17800	35.5113
341	17410	35.4806
340	17800	35.4499
339	17720	35.4192
338	18110	35.3885
337	18120	35.3578
336	17960	35.3271
335	18120	35.2964
334	18030	35.2658
333	18230	35.2351
332	17860	35.2044
331	18410	35.1737
330	18450	35.143
329	18090	35.1123
328	18350	35.0816
327	18110	35.0509
326	18860	35.0202
325	18200	34.9895
324	17910	34.9588
323	18490	34.9281
322	18930	34.8974
321	18790	34.8667
320	18610	34.836
319	18930	34.8053
318	18990	34.7746
317	19250	34.7439
316	18850	34.7133
315	18980	34.6826
314	18880	34.6519
313	19870	34.6212
312	20020	34.5905
311	19800	34.5598
310	19360	34.5291
309	19550	34.4984
308	19460	34.4677
307	19960	34.437
306	20480	34.4063
305	20610	34.3756
304	19730	34.3449
303	19350	34.3142
302	18950	34.2835
301	18310	34.2528
300	18100	34.2221
299	16800	34.1914
298	16040	34.1608
297	15290	34.1301
296	14010	34.1395
295	13300	34.1668
294	13300	34.1942
293	11910	34.2216
292	11220	34.249
291	10870	34.2764
290	9920	34.3038
289	10100	34.3312
288	11330	34.3586
287	14480	34.386
286	23560	34.4134
285	36240	34.4408
284	48280	34.4682
283	66720	34.4956
282	78340	34.523
281	56750	34.5504
280	22720	34.5778
279	8320	34.6052
278	6270	34.6326
277	6030	34.66
276	5930	34.6874
275	5770	34.7148
274	5170	34.7422
273	5380	34.7696
272	5270	34.797
271	5570	34.8244
270	5790	34.8518
269	5560	34.8792
268	5600	34.9066
267	5930	34.934
266	5840	34.9614
265	5750	34.9888
264	5540	35.0162
263	5420	35.0436
262	5100	35.071
261	5260	35.0984
260	5320	35.1258
259	5460	35.1532
258	5370	35.1806
257	5090	35.208
256	5220	35.2354
255	5370	35.2628
254	5410	35.2902
253	5250	35.3176
252	5560	35.345
251	5540	35.3724
250	5550	35.3998
249	5310	35.4272
248	5240	35.4546
247	5450	35.482
246	5590	35.513
245	5650	35.5456
244	5210	35.5782
243	5270	35.6109
242	5610	35.6435
241	5710	35.6761
240	5420	35.7087
239	5370	35.7413
238	5180	35.774
237	5310	35.8066
236	5580	35.8392
235	5120	35.8718
234	5310	35.9044
233	5440	35.9371
232	5430	35.9697
231	5690	36.0023
230	5260	36.0349
229	5290	36.0675
228	5770	36.1002
227	5890	36.1328
226	5780	36.1654
225	6010	36.198
224	5780	36.2306
223	5710	36.2633
222	5270	36.2959
221	5480	36.3285
220	5200	36.3611
219	5400	36.3937
218	5380	36.4264
217	5350	36.459
216	5260	36.4916
215	5580	36.5242
214	5420	36.5568
213	5460	36.5895
212	5270	36.6221
211	5310	36.6547
210	5490	36.6873
209	5230	36.7199
208	5070	36.7526
207	5630	36.7852
206	5570	36.8178
205	5250	36.8504
204	5290	36.883
203	5580	36.9157
202	5440	36.9483
201	5570	36.9809
200	4860	37.0135
199	5160	37.0461
198	5480	37.0788
197	5500	37.1114
196	5810	37.144
195	5880	37.1766
194	5840	37.2092
193	5250	37.2419
192	5340	37.2745
191	5080	37.3071
190	5270	37.3397
189	5280	37.3723
188	5440	37.405
187	5220	37.4376
186	5590	37.4726
185	5570	37.5087
184	5160	37.5449
183	5110	37.581
182	5310	37.6171
181	4990	37.6533
180	5360	37.6894
179	5270	37.7255
178	5360	37.7617
177	4820	37.7978
176	4940	37.8339
175	5210	37.87
174	5130	37.9062
173	5050	37.9423
172	4830	37.9784
171	4720	38.0146
170	4860	38.0507
169	4800	38.0868
168	4870	38.123
167	5030	38.1591
166	5110	38.1952
165	5390	38.2313
164	5570	38.2675
163	5620	38.3036
162	5120	38.3397
161	5410	38.3759
160	5670	38.412
159	5410	38.4481
158	5170	38.4843
157	5180	38.5204
156	5020	38.5565
155	5040	38.5926
154	4830	38.6288
153	4770	38.6649
152	4890	38.701
151	4980	38.7372
150	5200	38.7733
149	4890	38.8094
148	4330	38.8456
147	4450	38.8817
146	4680	38.9178
145	4540	38.9539
144	4840	38.9901
143	4750	39.0262
142	5000	39.0623
141	5000	39.0985
140	4840	39.1346
139	4930	39.1707
138	4850	39.2068
137	4840	39.243
136	4600	39.2791
135	4720	39.3152
134	5220	39.3514
133	4770	39.3875
132	4680	39.4236
131	5070	39.4598
130	5270	39.4704
129	4900	39.4696
128	4680	39.4688
127	4730	39.468
126	4450	39.4672
125	4520	39.4664
124	4290	39.4656
123	4290	39.4647
122	4150	39.4639
121	4490	39.4631
120	4140	39.4623
119	4140	39.4615
118	4590	39.4607
117	4930	39.4599
116	5100	39.4591
115	5610	39.4583
114	5280	39.4575
113	4230	39.4567
112	4460	39.4559
111	4460	39.4551
110	4320	39.4542
109	4240	39.4534
108	4290	39.4526
107	4510	39.4518
106	4240	39.451
105	4320	39.4502
104	4160	39.4494
103	3900	39.4486
102	4320	39.4478
101	4080	39.447
100	4350	39.4462
99	4450	39.4454
98	4330	39.4446
97	4260	39.4437
96	4110	39.4429
95	4170	39.4421
94	4360	39.4413
93	4110	39.4405
92	4290	39.4397
91	4180	39.4389
90	4390	39.4381
89	4560	39.4373
88	4140	39.4365
87	4550	39.4357
86	4730	39.4349
85	4430	39.4341
84	4420	39.4332
83	4060	39.4324
82	3790	39.4316
81	3840	39.4308
80	3630	39.43
79	3860	39.4292
78	3680	39.4284
77	3380	39.4276
76	3610	39.4268
75	3690	39.426
74	3550	39.4252
73	3750	39.4244
72	4120	39.4236
71	4730	39.4227
70	4340	39.4219
69	3750	39.4211
68	3490	39.4203
67	3120	39.4195
66	3540	39.4187
65	3430	39.4179
64	3650	39.4171
63	3610	39.4163
62	3440	39.4155
61	3780	39.4147
60	4000	39.4139
59	4250	39.4131
58	4250	39.4122
57	3930	39.4114
56	3660	39.4106
55	3360	39.4098
54	3200	39.409
53	3200	39.4082
52	3300	39.4074
51	3160	39.4066
50	3220	39.4058
49	3040	39.405
48	3180	39.4042
47	3170	39.4034
46	3230	39.4026
45	2850	39.4017
44	2950	39.4009
43	2460	39.4001
42	2710	39.3993
41	2800	39.3985
40	2540	39.3977
39	2770	39.3969
38	2530	39.3961
37	2950	39.3953
36	2720	39.3945
35	3210	39.3937
34	4020	39.3929
33	4160	39.3921
32	3490	39.3912
31	2530	39.3904
30	2250	39.3896
29	2170	39.3888
28	1980	39.388
27	2220	39.3872
26	2650	39.3864
25	2700	39.3856
24	2950	39.3848
23	3110	39.384
22	3590	39.3832
21	3480	39.3824
20	3290	39.3816
19	3110	39.3807
18	3090	39.3799
17	2370	39.3791
16	2360	39.3783
15	2020	39.3775
14	2180	39.3767
13	1940	39.3759
12	1960	39.3751
11	1850	39.3743
10	1710	39.3735
9	1650	39.3727
8	1640	39.3719
7	1670	39.3711
6	1700	39.3702
5	1630	39.3694
4	1510	39.3686
3	1400	39.3678
2	1420	39.367
1	1260	39.3662
0	710	39.3654
-1	190	39.3646
-2	70	39.3638
-3	10	39.363
-4	0	39.3622
-5	0	39.3614
